# Supplementary material for: Examining Health Outcomes in Juvenile Idiopathic Arthritis: A Genetic Epidemiology Study
Source: ACR Open Rheumatol. 2022 Jan 25;4(4):363–70. doi: 10.1002/acr2.11404 (PMC8992462; doi:10.1002/acr2.11404)
Supplement: Supplementary file 4 — Supplementary Tables S1 [file ACR2-4-363-s001.xlsx]

## Sheet: ST1 832 LDSC traits
Supplementary Table 1: Estimates of genetic correlation between JIA and all 832 traits tested. UKBB, UK Biobank. *denotes estimates which were inverted and re-labelled for clarity of interpretation.
Trait 1	Trait 2	Year	Sample size	PMID	Consortium/first author	UKBB field ID	UKBB link	ethnicity	rg	se	z	p	h2_obs	h2_obs_se	h2 Z-score
JIA	Non-cancer illness code_ self-reported: hypothyroidism/myxoedema	2017	337159		Neale	20002	http://biobank.ndph.ox.ac.uk/showcase/field.cgi?id=20002	European	0.6135	0.1131	5.4267	5.74e-08	0.2784	0.0502	5.54582
JIA	Non-cancer illness code_ self-reported: rheumatoid arthritis	2017	337159		Neale	20002	http://biobank.ndph.ox.ac.uk/showcase/field.cgi?id=20002	European	1.0283	0.2218	4.6353	3.56e-06	0.0145	0.0051	2.84314
JIA	Coronary artery disease	2015	184035	26343387	CardiogramC4D	NA	NA	Mixed	0.4207	0.0999	4.2119	2.53e-05	0.1505	0.0214	7.03271
JIA	Number of self-reported non-cancer illnesses	2017	337159		Neale	20002	http://biobank.ndph.ox.ac.uk/showcase/field.cgi?id=20002	European	0.4235	0.1083	3.9104	9.22e-05	0.0981	0.0118	8.31356
JIA	Rheumatoid Arthritis	2014	58284	24390342	Okada	NA	NA	European	0.6275	0.1675	3.7468	0.0002	1.2309	0.3345	3.67982
JIA	Systemic lupus erythematosus	2015	23210	26502338	Bentham	NA	NA	European	0.4029	0.1109	3.6324	0.0003	2.3682	0.4037	5.86624
JIA	Types of physical activity in last 4 weeks: Strenuous sports	2017	335599		Neale	6164	http://biobank.ndph.ox.ac.uk/showcase/field.cgi?id=6164	European	-0.5185	0.146	-3.5503	0.0004	0.025	0.0065	3.84615
JIA	Illnesses of father: None of the above (group 2)	2017	298287		Neale	20107	http://biobank.ndph.ox.ac.uk/showcase/field.cgi?id=20107	European	0.5667	0.1603	3.5344	0.0004	0.0341	0.006	5.68333
JIA	Celiac disease	2010	15283	20190752	Dubois	NA	NA	European	0.5758	0.1621	3.5519	0.0004	1.5321	0.3787	4.04568
JIA	Taking other prescription medications	2017	336330		Neale	2492	http://biobank.ndph.ox.ac.uk/showcase/field.cgi?id=2492	European	0.444	0.1324	3.3535	0.0008	0.1052	0.0126	8.34921
JIA	Primary biliary cirrhosis	2015	13239	26394269	Cordell	NA	NA	European	0.4635	0.1398	3.3148	0.0009	2.5274	0.4663	5.42012
JIA	Lung adenocarcinoma	2016	46516	27488534	TRICL	NA	NA	European	-0.6153	0.1938	-3.175	0.0015	0.107	0.0413	2.5908
JIA	Mineral and other dietary supplements: Fish oil (including cod liver oil)	2017	336314		Neale	6179	http://biobank.ndph.ox.ac.uk/showcase/field.cgi?id=6179	European	-0.4039	0.1372	-2.9433	0.0032	0.0262	0.0054	4.85185
JIA	Had major operations	2017	155045		Neale	2415	http://biobank.ndph.ox.ac.uk/showcase/field.cgi?id=2415	European	0.4546	0.1591	2.8577	0.0043	0.0372	0.0118	3.15254
JIA	Mineral and other dietary supplements: Glucosamine	2017	336314		Neale	6179	http://biobank.ndph.ox.ac.uk/showcase/field.cgi?id=6179	European	-0.4247	0.1504	-2.8244	0.0047	0.0296	0.0066	4.48485
JIA	Number of treatments/medications taken	2017	337159		Neale	137	http://biobank.ndph.ox.ac.uk/showcase/field.cgi?id=137	European	0.3433	0.1233	2.7838	0.0054	0.0972	0.0104	9.34615
JIA	Non-cancer illness code_ self-reported: pernicious anaemia	2017	337159		Neale	20002	http://biobank.ndph.ox.ac.uk/showcase/field.cgi?id=20002	European	0.5438	0.2003	2.7147	0.0066	0.0168	0.0058	2.89655
JIA	Long-standing illness_ disability or infirmity	2017	329663		Neale	2188	http://biobank.ndph.ox.ac.uk/showcase/field.cgi?id=2188	European	0.3961	0.1465	2.7034	0.0069	0.0892	0.0113	7.89381
JIA	Non-cancer illness code_ self-reported: angina	2017	337159		Neale	20002	http://biobank.ndph.ox.ac.uk/showcase/field.cgi?id=20002	European	0.3395	0.1267	2.6801	0.0074	0.0312	0.0064	4.875
JIA	Past tobacco smoking*	2017	310749		Neale	1249	http://biobank.ndph.ox.ac.uk/showcase/field.cgi?id=1249	European	-0.3243*	-0.1233*	-2.6299*	0.0085	0.1022	0.0144	7.09722
JIA	Medication for cholesterol_ blood pressure_ diabetes_ or take exogenous hormones: None of the above	2017	180203		Neale	6153	http://biobank.ndph.ox.ac.uk/showcase/field.cgi?id=6153	European	-0.3201	0.1225	-2.6135	0.009	0.1001	0.0194	5.15979
JIA	Non-cancer illness code_ self-reported: vaginal prolapse/uterine prolapse	2017	337159		Neale	20002	http://biobank.ndph.ox.ac.uk/showcase/field.cgi?id=20002	European	0.6536	0.2507	2.6073	0.0091	0.0066	0.0039	1.69231
JIA	Vascular/heart problems diagnosed by doctor: Angina	2017	336683		Neale	6150	http://biobank.ndph.ox.ac.uk/showcase/field.cgi?id=6150	European	0.3366	0.1297	2.5945	0.0095	0.031	0.0067	4.62687
JIA	Illnesses of siblings: None of the above (group 2)	2017	265504		Neale	20111	http://biobank.ndph.ox.ac.uk/showcase/field.cgi?id=20111	European	0.5646	0.2206	2.5594	0.0105	0.0147	0.0056	2.625
JIA	Mothers age at death	2017	199690		Neale	3526	http://biobank.ndph.ox.ac.uk/showcase/field.cgi?id=3526	European	-0.4173	0.1665	-2.5066	0.0122	0.0427	0.0098	4.35714
JIA	Inflammatory Bowel Disease (Euro)	2015	34652	26192919	IIBDGC	NA	NA	European	0.2741	0.1098	2.4961	0.0126	2.9755	0.3672	8.10321
JIA	Heel bone mineral density (BMD) T-score_ automated (left)	2017	106254		Neale	4106	http://biobank.ndph.ox.ac.uk/showcase/field.cgi?id=4106	European	-0.2004	0.0813	-2.4657	0.0137	0.4576	0.0611	7.48936
JIA	Child birth weight	2013	26836	23202124	EGG	NA	NA	European	0.5178	0.2122	2.4405	0.0147	0.1472	0.0634	2.32177
JIA	Overall health rating	2017	336020		Neale	4125	http://biobank.ndph.ox.ac.uk/showcase/field.cgi?id=4125	European	0.2645	0.1089	2.4302	0.0151	0.1367	0.0117	11.6838
JIA	Fractured bone site(s): Ankle	2017	335546		Neale	6151	http://biobank.ndph.ox.ac.uk/showcase/field.cgi?id=6151	European	0.5086	0.2098	2.4246	0.0153	0.0116	0.0042	2.7619
JIA	Non-cancer illness code_ self-reported: migraine	2017	337159		Neale	20002	http://biobank.ndph.ox.ac.uk/showcase/field.cgi?id=20002	European	-0.3466	0.1431	-2.4217	0.0154	0.026	0.0058	4.48276
JIA		2016	56697	27488534	TRICL	NA	NA	European	-0.3953	0.1641	-2.4085	0.016	1.0723	0.2342	4.57857
JIA	Started insulin within one year diagnosis of diabetes	2017	15397		Neale	2986	http://biobank.ndph.ox.ac.uk/showcase/field.cgi?id=2986	European	0.5332	0.224	2.3806	0.0173	1.1347	0.4092	2.77297
JIA	Light smokers_ at least 100 smokes in lifetime	2017	90517		Neale	2644	http://biobank.ndph.ox.ac.uk/showcase/field.cgi?id=2644	European	-0.2968	0.1249	-2.3759	0.0175	0.107	0.0234	4.57265
JIA	Lung cancer (all)	2016	27209	24880342	ILLCO	NA	NA	European	-0.3813	0.1607	-2.3732	0.0176	0.4968	0.114	4.35789
JIA	Illnesses of father: Chronic bronchitis/emphysema	2017	294680		Neale	20107	http://biobank.ndph.ox.ac.uk/showcase/field.cgi?id=20107	European	-0.6446	0.2726	-2.3644	0.0181	0.0156	0.0053	2.9434
JIA	Number of operations_ self-reported	2017	337159		Neale	136	http://biobank.ndph.ox.ac.uk/showcase/field.cgi?id=136	European	0.3289	0.1395	2.3583	0.0184	0.0491	0.0082	5.9878
JIA	Diagnoses - main ICD10: G47 Sleep disorders	2017	337199		Neale	41202	http://biobank.ndph.ox.ac.uk/showcase/field.cgi?id=41202	European	-0.4665	0.1999	-2.3334	0.0196	0.0118	0.0042	2.80952
JIA	Obesity class 2	2013	72546	23563607	GIANT	NA	NA	European	0.4008	0.173	2.3169	0.0205	0.2147	0.0448	4.79241
JIA	Length of menstrual cycle	2017	30245		Neale	3710	http://biobank.ndph.ox.ac.uk/showcase/field.cgi?id=3710	European	0.3958	0.1708	2.3171	0.0205	0.1746	0.0529	3.30057
JIA	Parents age at death	2016	75244	27015805	UKBB	NA	NA	European	-0.4863	0.2102	-2.3131	0.0207	0.0572	0.021	2.72381
JIA	Hip circumference	2015	213038	25673412	GIANT	NA	NA	European	0.2477	0.1081	2.2911	0.022	0.1479	0.0188	7.86702
JIA	Obesity class 3	2013	50364	23563607	GIANT	NA	NA	European	0.4728	0.207	2.2839	0.0224	0.1432	0.0432	3.31481
JIA	Ulcerative colitis	2015	27432	26192919	IIBDGC	NA	NA	European	0.2355	0.1043	2.2588	0.0239	1.7555	0.2707	6.48504
JIA	Ever vs never smoked	2010	74035	20418890	TAG	NA	NA	European	-0.4924	0.2203	-2.2348	0.0254	0.0769	0.0188	4.09043
JIA	Diagnoses - main ICD10: K51 Ulcerative colitis	2017	337199		Neale	41202	http://biobank.ndph.ox.ac.uk/showcase/field.cgi?id=41202	European	0.2403	0.1078	2.2302	0.0257	0.0406	0.0073	5.56164
JIA	Smoking status: Previous	2017	336024		Neale	20116	http://biobank.ndph.ox.ac.uk/showcase/field.cgi?id=20116	European	-0.3137	0.1409	-2.2268	0.026	0.0592	0.0097	6.10309
JIA	Diagnoses - main ICD10: N81 Female genital prolapse	2017	337199		Neale	41202	http://biobank.ndph.ox.ac.uk/showcase/field.cgi?id=41202	European	0.5582	0.2512	2.2225	0.0263	0.0092	0.0048	1.91667
JIA	Blood clot_ DVT_ bronchitis_ emphysema_ asthma_ rhinitis_ eczema_ allergy diagnosed by doctor: Blood clot in the leg (DVT)	2017	336782		Neale	6152	http://biobank.ndph.ox.ac.uk/showcase/field.cgi?id=6152	European	0.3953	0.1812	2.1813	0.0292	0.0177	0.0064	2.76562
JIA	Illnesses of father: Lung cancer	2017	294142		Neale	20107	http://biobank.ndph.ox.ac.uk/showcase/field.cgi?id=20107	European	-0.3043	0.1396	-2.1803	0.0292	0.0321	0.0076	4.22368
JIA	Mothers age at death	2016	75244	27015805	UKBB	NA	NA	European	-0.5124	0.2356	-2.1743	0.0297	0.0513	0.0213	2.40845
JIA	Medication for cholesterol_ blood pressure_ diabetes_ or take exogenous hormones: Cholesterol lowering medication	2017	180203		Neale	6153	http://biobank.ndph.ox.ac.uk/showcase/field.cgi?id=6153	European	0.3292	0.1529	2.1527	0.0313	0.0704	0.0249	2.82731
JIA	Citrate	2016	24770	27005778	MAGNETIC	NA	NA	European	-0.6098	0.2853	-2.1373	0.0326	0.103	0.062	1.66129
JIA	Mouth/teeth dental problems: Painful gums	2017	336138		Neale	6149	http://biobank.ndph.ox.ac.uk/showcase/field.cgi?id=6149	European	-0.4574	0.2153	-2.1244	0.0336	0.0158	0.005	3.16
JIA	Number of cigarettes previously smoked daily	2017	78291		Neale	2887	http://biobank.ndph.ox.ac.uk/showcase/field.cgi?id=2887	European	0.3473	0.164	2.1176	0.0342	0.1191	0.0362	3.29006
JIA	Ever smoked	2017	336067		Neale	20160	http://biobank.ndph.ox.ac.uk/showcase/field.cgi?id=20160	European	-0.2924	0.1394	-2.0966	0.036	0.08	0.0111	7.20721
JIA	Time spent using computer	2017	261987		Neale	1080	http://biobank.ndph.ox.ac.uk/showcase/field.cgi?id=1080	European	-0.2034	0.0973	-2.0891	0.0367	0.1063	0.0123	8.64228
JIA	Types of transport used (excluding work): Cycle	2017	335650		Neale	6162	http://biobank.ndph.ox.ac.uk/showcase/field.cgi?id=6162	European	-0.2649	0.1289	-2.0553	0.0399	0.0328	0.0074	4.43243
JIA	Heel bone mineral density (BMD) T-score_ automated (right)	2017	106251		Neale	4125	http://biobank.ndph.ox.ac.uk/showcase/field.cgi?id=4125	European	-0.1785	0.0869	-2.0549	0.0399	0.4837	0.0589	8.21222
JIA	Multiple sclerosis	2011	27098	21833088	IMSGC	NA	NA	European	0.2204	0.1093	2.0172	0.0437	1.1689	0.2333	5.01029
JIA	Job involves mainly walking or standing	2017	190606		Neale	806	http://biobank.ndph.ox.ac.uk/showcase/field.cgi?id=806	European	0.2012	0.1011	1.9903	0.0466	0.1145	0.0179	6.39665
JIA	Creatinine	2016	24810	27005778	MAGNETIC	NA	NA	European	-0.4618	0.2328	-1.9833	0.0473	0.1286	0.0682	1.88563
JIA	Ever manic/hyper for 2 days	2017	108734		Neale	4642	http://biobank.ndph.ox.ac.uk/showcase/field.cgi?id=4642	European	-0.3959	0.2011	-1.9686	0.049	0.0347	0.021	1.65238
JIA	Non-cancer illness code_ self-reported: enlarged prostate	2017	337159		Neale	20002	http://biobank.ndph.ox.ac.uk/showcase/field.cgi?id=20002	European	0.4277	0.2183	1.9589	0.0501	0.0094	0.0046	2.04348
JIA	Number of full sisters	2017	332255		Neale	1883	http://biobank.ndph.ox.ac.uk/showcase/field.cgi?id=1883	European	0.266	0.136	1.956	0.0505	0.032	0.0057	5.61404
JIA	Mineral and other dietary supplements: None of the above	2017	336314		Neale	6179	http://biobank.ndph.ox.ac.uk/showcase/field.cgi?id=6179	European	0.264	0.1353	1.951	0.0511	0.0275	0.0061	4.5082
JIA	22:6 docosahexaenoic acid	2016	13499	27005778	MAGNETIC	NA	NA	European	0.4641	0.2383	1.9474	0.0515	0.2217	0.1215	1.82469
JIA	Non-cancer illness code_ self-reported: osteoarthritis	2017	337159		Neale	20002	http://biobank.ndph.ox.ac.uk/showcase/field.cgi?id=20002	European	-0.2866	0.1481	-1.9353	0.053	0.0314	0.0063	4.98413
JIA	Illness_ injury_ bereavement_ stress in last 2 years: Serious illness_ injury or assault to yourself	2017	335219		Neale	6145	http://biobank.ndph.ox.ac.uk/showcase/field.cgi?id=6145	European	0.4625	0.2401	1.9263	0.0541	0.0148	0.0049	3.02041
JIA	Crohns disease	2015	20883	26192919	IIBDGC	NA	NA	European	0.2365	0.1228	1.9262	0.0541	4.6212	0.6796	6.79988
JIA	Fasting insulin main effect	2012	51750	22581228	MAGIC	NA	NA	European	0.3066	0.1596	1.9213	0.0547	0.1546	0.0368	4.20109
JIA	Diagnoses - main ICD10: M70 Soft tissue disorders related to use_ overuse and pressure	2017	337199		Neale	41202	http://biobank.ndph.ox.ac.uk/showcase/field.cgi?id=41202	European	-0.514	0.2709	-1.8974	0.0578	0.0058	0.004	1.45
JIA	Illnesses of father: Heart disease	2017	298237		Neale	20107	http://biobank.ndph.ox.ac.uk/showcase/field.cgi?id=20107	European	0.2391	0.1262	1.894	0.0582	0.0486	0.0083	5.85542
JIA	Hearing difficulty/problems with background noise	2017	330759		Neale	2257	http://biobank.ndph.ox.ac.uk/showcase/field.cgi?id=2257	European	-0.203	0.1073	-1.8914	0.0586	0.0575	0.0079	7.27848
JIA	Years of schooling 2013	2013	101069	23722424	SSGAC	NA	NA	European	-0.2416	0.1284	-1.8816	0.0599	0.1577	0.0268	5.88433
JIA	Non-cancer illness code_ self-reported: anxiety/panic attacks	2017	337159		Neale	20002	http://biobank.ndph.ox.ac.uk/showcase/field.cgi?id=20002	European	-0.566	0.3069	-1.8441	0.0652	0.0065	0.0039	1.66667
JIA	Pulse rate	2017	110153		Neale	4194	http://biobank.ndph.ox.ac.uk/showcase/field.cgi?id=4194	European	-0.2201	0.1199	-1.8353	0.0665	0.166	0.0256	6.48438
JIA	Non-cancer illness code_ self-reported: psoriasis	2017	337159		Neale	20002	http://biobank.ndph.ox.ac.uk/showcase/field.cgi?id=20002	European	0.3018	0.165	1.8287	0.0674	0.0549	0.0143	3.83916
JIA	Vascular/heart problems diagnosed by doctor: None of the above	2017	336683		Neale	6150	http://biobank.ndph.ox.ac.uk/showcase/field.cgi?id=6150	European	-0.154	0.0846	-1.82	0.0688	0.1801	0.0186	9.6828
JIA	Non-cancer illness code_ self-reported: hyperthyroidism/thyrotoxicosis	2017	337159		Neale	20002	http://biobank.ndph.ox.ac.uk/showcase/field.cgi?id=20002	European	0.313	0.1732	1.8073	0.0707	0.0712	0.0334	2.13174
JIA	Other serious medical condition/disability diagnosed by doctor	2017	331274		Neale	2473	http://biobank.ndph.ox.ac.uk/showcase/field.cgi?id=2473	European	0.3259	0.1832	1.7792	0.0752	0.0444	0.0087	5.10345
JIA	Sodium in urine	2017	326831		Neale	30530	http://biobank.ndph.ox.ac.uk/showcase/field.cgi?id=30530	European	-0.1875	0.1056	-1.7753	0.0759	0.0978	0.0122	8.01639
JIA	Maximum workload during fitness test	2017	49623		Neale	6032	http://biobank.ndph.ox.ac.uk/showcase/field.cgi?id=6032	European	-0.5356	0.3043	-1.76	0.0784	0.0673	0.0349	1.92837
JIA	Diagnoses - main ICD10: K52 Other non-infective gastro-enteritis and colitis	2017	337199		Neale	41202	http://biobank.ndph.ox.ac.uk/showcase/field.cgi?id=41202	European	0.3034	0.173	1.7533	0.0796	0.0174	0.0051	3.41176
JIA	Alcohol intake frequency	2017	336965		Neale	1558	http://biobank.ndph.ox.ac.uk/showcase/field.cgi?id=1558	European	0.226	0.1304	1.734	0.0829	0.1186	0.0186	6.37634
JIA	Diagnoses - main ICD10: N40 Hyperplasia of prostate	2017	337199		Neale	41202	http://biobank.ndph.ox.ac.uk/showcase/field.cgi?id=41202	European	0.3739	0.216	1.7315	0.0834	0.0097	0.0046	2.1087
JIA	Body mass index	2010	123912	20935630	GIANT	NA	NA	European	0.217	0.1255	1.7294	0.0837	0.2507	0.034	7.37353
JIA	Father still alive	2017	328694		Neale	1797	http://biobank.ndph.ox.ac.uk/showcase/field.cgi?id=1797	European	-0.6191	0.3601	-1.7192	0.0856	0.006	0.0041	1.46341
JIA	Snoring	2017	314449		Neale	1210	http://biobank.ndph.ox.ac.uk/showcase/field.cgi?id=1210	European	-0.2355	0.1374	-1.7146	0.0864	0.0857	0.0129	6.64341
JIA	Total lipids in small HDL	2016	19273	27005778	MAGNETIC	NA	NA	European	-0.3952	0.2307	-1.713	0.0867	0.1277	0.0848	1.5059
JIA	Alcohol drinker status: Never	2017	336965		Neale	20117	http://biobank.ndph.ox.ac.uk/showcase/field.cgi?id=20117	European	0.3492	0.2044	1.7085	0.0875	0.019	0.0057	3.33333
JIA	Current employment status: Unable to work because of sickness or disability	2017	336252		Neale	6142	http://biobank.ndph.ox.ac.uk/showcase/field.cgi?id=6142	European	0.2437	0.1427	1.7082	0.0876	0.0302	0.0057	5.29825
JIA	Illnesses of mother: None of the above (group 1)	2017	311264		Neale	20110	http://biobank.ndph.ox.ac.uk/showcase/field.cgi?id=20110	European	-0.2421	0.1439	-1.6825	0.0925	0.0261	0.007	3.72857
JIA	Reason for glasses/contact lenses: For short-sightedness_ i.e. only or mainly for distance viewing such as driving_ cinema etc (called myopia)	2017	335700		Neale	6147	http://biobank.ndph.ox.ac.uk/showcase/field.cgi?id=6147	European	0.2551	0.1526	1.6718	0.0946	0.0349	0.0066	5.28788
JIA	Non-cancer illness code_ self-reported: deep venous thrombosis (dvt)	2017	337159		Neale	20002	http://biobank.ndph.ox.ac.uk/showcase/field.cgi?id=20002	European	0.3153	0.1889	1.6691	0.0951	0.0186	0.0066	2.81818
JIA	Vitamin and mineral supplements: Multivitamins +/- minerals	2017	335591		Neale	6155	http://biobank.ndph.ox.ac.uk/showcase/field.cgi?id=6155	European	-0.2737	0.1645	-1.6637	0.0962	0.0201	0.0046	4.36957
JIA	Fathers age at death	2017	248726		Neale	1807	http://biobank.ndph.ox.ac.uk/showcase/field.cgi?id=1807	European	-0.2459	0.1481	-1.6609	0.0967	0.0572	0.0115	4.97391
JIA	Home area population density - urban or rural: Scotland - Large Urban Area	2017	333997		Neale	20118	http://biobank.ndph.ox.ac.uk/showcase/field.cgi?id=20118	European	0.515	0.3116	1.6527	0.0984	0.018	0.0108	1.66667
JIA	Illnesses of siblings: Heart disease	2017	261582		Neale	20111	http://biobank.ndph.ox.ac.uk/showcase/field.cgi?id=20111	European	0.3118	0.1892	1.6484	0.0993	0.0206	0.0062	3.32258
JIA	Diagnoses - main ICD10: J33 Nasal polyp	2017	337199		Neale	41202	http://biobank.ndph.ox.ac.uk/showcase/field.cgi?id=41202	European	0.32	0.1967	1.6269	0.1038	0.0251	0.008	3.1375
JIA	College completion	2013	95427	23722424	SSGAC	NA	NA	European	-0.2341	0.1439	-1.6263	0.1039	0.1367	0.0294	4.64966
JIA	Illnesses of father: High blood pressure	2017	294950		Neale	20107	http://biobank.ndph.ox.ac.uk/showcase/field.cgi?id=20107	European	0.2435	0.15	1.6235	0.1045	0.0292	0.0072	4.05556
JIA	Tobacco smoking: Ex-smoker	2017	83133		Neale	22506	http://biobank.ndph.ox.ac.uk/showcase/field.cgi?id=22506	European	-0.271	0.1674	-1.619	0.1054	0.0995	0.0254	3.91732
JIA	Asthma	2007	20119	17611496	GABRIEL	NA	NA	European	-0.25	0.1548	-1.6155	0.1062	0.5008	0.2075	2.41349
JIA	Non-cancer illness code_ self-reported: high cholesterol	2017	337159		Neale	20002	http://biobank.ndph.ox.ac.uk/showcase/field.cgi?id=20002	European	0.2006	0.1244	1.6126	0.1068	0.0709	0.0297	2.38721
JIA	Duration walking for pleasure	2017	240788		Neale	981	http://biobank.ndph.ox.ac.uk/showcase/field.cgi?id=981	European	-0.2329	0.145	-1.6061	0.1083	0.0368	0.008	4.6
JIA	Anorexia Nervosa	2014	17767	24514567	GCAN	NA	NA	European	-0.2389	0.1492	-1.6006	0.1095	0.4964	0.1013	4.9003
JIA	Fractured bone site(s): Arm	2017	335546		Neale	6151	http://biobank.ndph.ox.ac.uk/showcase/field.cgi?id=6151	European	0.8175	0.5124	1.5953	0.1106	0.004	0.0041	0.97561
JIA	Worry too long after embarrassment	2017	323766		Neale	2000	http://biobank.ndph.ox.ac.uk/showcase/field.cgi?id=2000	European	-0.2112	0.1326	-1.5933	0.1111	0.0788	0.0106	7.43396
JIA	Number of trend entries	2017	49623		Neale	6038	http://biobank.ndph.ox.ac.uk/showcase/field.cgi?id=6038	European	-0.429	0.2694	-1.5922	0.1113	0.1092	0.0382	2.85864
JIA	Medication for cholesterol_ blood pressure_ diabetes_ or take exogenous hormones: Blood pressure medication	2017	180203		Neale	6153	http://biobank.ndph.ox.ac.uk/showcase/field.cgi?id=6153	European	0.1616	0.1019	1.586	0.1127	0.1805	0.0328	5.50305
JIA	Diagnoses - main ICD10: C61 Malignant neoplasm of prostate	2017	337199		Neale	41202	http://biobank.ndph.ox.ac.uk/showcase/field.cgi?id=41202	European	0.3228	0.2037	1.5851	0.1129	0.0087	0.0041	2.12195
JIA	Diagnoses - main ICD10: R10 Abdominal and pelvic pain	2017	337199		Neale	41202	http://biobank.ndph.ox.ac.uk/showcase/field.cgi?id=41202	European	0.3478	0.2194	1.5853	0.1129	0.0105	0.0048	2.1875
JIA	Tinnitus: Yes_ now most or all of the time	2017	109411		Neale	4803	http://biobank.ndph.ox.ac.uk/showcase/field.cgi?id=4803	European	-0.2723	0.1752	-1.5542	0.1201	0.0509	0.0164	3.10366
JIA	Illnesses of mother: None of the above (group 2)	2017	312950		Neale	20110	http://biobank.ndph.ox.ac.uk/showcase/field.cgi?id=20110	European	-0.2745	0.1769	-1.5512	0.1209	0.0151	0.0058	2.60345
JIA	Number of days/week of vigorous physical activity 10+ minutes	2017	321533		Neale	904	http://biobank.ndph.ox.ac.uk/showcase/field.cgi?id=904	European	-0.2408	0.1553	-1.5498	0.1212	0.0327	0.0066	4.95455
JIA	Overweight	2013	158855	23563607	GIANT	NA	NA	European	0.2419	0.1562	1.5482	0.1216	0.1365	0.0223	6.12108
JIA	Birth weight	2016	143677	27680694	Horikoshi	NA	NA	European	0.191	0.1237	1.5446	0.1224	0.1727	0.04	4.3175
JIA	Risk taking	2017	325821		Neale	2040	http://biobank.ndph.ox.ac.uk/showcase/field.cgi?id=2040	European	-0.2176	0.1416	-1.5368	0.1244	0.0709	0.0076	9.32895
JIA	Lumbar spine bone mineral density	2012	32961	22504420	GEFOS	NA	NA	Mixed	-0.2261	0.1475	-1.5325	0.1254	0.5793	0.1101	5.26158
JIA	Diagnoses - main ICD10: I80 Phlebitis and thrombophlebitis	2017	337199		Neale	41202	http://biobank.ndph.ox.ac.uk/showcase/field.cgi?id=41202	European	0.2345	0.1547	1.5158	0.1296	0.0268	0.0052	5.15385
JIA	Types of physical activity in last 4 weeks: Light DIY (eg: pruning_ watering the lawn)	2017	335599		Neale	6164	http://biobank.ndph.ox.ac.uk/showcase/field.cgi?id=6164	European	-0.2174	0.1439	-1.511	0.1308	0.0539	0.0116	4.64655
JIA	Squamous cell lung cancer	2016	46076	27488534	TRICL	NA	NA	European	-0.2778	0.1842	-1.5078	0.1316	0.1738	0.0443	3.92325
JIA	Mean diameter for LDL particles	2016	19273	27005778	MAGNETIC	NA	NA	European	0.3698	0.2455	1.5065	0.1319	0.1535	0.077	1.99351
JIA	Years of schooling (proxy cognitive performance)	2014	106736	25201988	SSGAC	NA	NA	European	-0.217	0.1448	-1.4981	0.1341	0.2119	0.036	5.88611
JIA	Age started oral contraceptive pill	2017	144113		Neale	2784	http://biobank.ndph.ox.ac.uk/showcase/field.cgi?id=2794	European	0.2026	0.1354	1.4964	0.1345	0.0729	0.013	5.60769
JIA	Qualifications: College or University degree	2017	334070		Neale	6138	http://biobank.ndph.ox.ac.uk/showcase/field.cgi?id=6138	European	-0.1219	0.0823	-1.4823	0.1383	0.2331	0.0209	11.1531
JIA	Diagnoses - main ICD10: M16 Coxarthrosis [arthrosis of hip]	2017	337199		Neale	41202	http://biobank.ndph.ox.ac.uk/showcase/field.cgi?id=41202	European	-0.2574	0.1744	-1.4757	0.14	0.0196	0.0058	3.37931
JIA	Medication for cholesterol_ blood pressure or diabetes: Cholesterol lowering medication	2017	154702		Neale	6177	http://biobank.ndph.ox.ac.uk/showcase/field.cgi?id=6177	European	0.2511	0.1707	1.4716	0.1411	0.1007	0.0291	3.46048
JIA	Mouth/teeth dental problems: Dentures	2017	336138		Neale	6149	http://biobank.ndph.ox.ac.uk/showcase/field.cgi?id=6149	European	0.1621	0.1102	1.4707	0.1414	0.0802	0.0107	7.49533
JIA	Number of children ever born	2016	318863	27798627	SSGAC	NA	NA	European	-0.213	0.145	-1.4687	0.1419	0.0234	0.0072	3.25
JIA	Medication for cholesterol_ blood pressure or diabetes: Insulin	2017	154702		Neale	6177	http://biobank.ndph.ox.ac.uk/showcase/field.cgi?id=6177	European	0.3741	0.255	1.4668	0.1424	0.0704	0.0238	2.95798
JIA	Serum cystatin c	2015	33152	26831199	CKDGen	NA	NA	Mixed	-0.3303	0.2252	-1.4668	0.1424	0.1891	0.0884	2.13914
JIA	Diagnoses - main ICD10: K44 Diaphragmatic hernia	2017	337199		Neale	41202	http://biobank.ndph.ox.ac.uk/showcase/field.cgi?id=41202	European	0.2373	0.1621	1.4641	0.1432	0.0156	0.0049	3.18367
JIA	Diagnoses - main ICD10: C44 Other malignant neoplasms of skin	2017	337199		Neale	41202	http://biobank.ndph.ox.ac.uk/showcase/field.cgi?id=41202	European	-0.3494	0.241	-1.4499	0.1471	0.0099	0.0053	1.86792
JIA	Phenylalanine	2016	22663	27005778	MAGNETIC	NA	NA	European	0.397	0.2741	1.4483	0.1475	0.114	0.067	1.70149
JIA	Diagnoses - main ICD10: I25 Chronic ischaemic heart disease	2017	337199		Neale	41202	http://biobank.ndph.ox.ac.uk/showcase/field.cgi?id=41202	European	0.2403	0.1662	1.4461	0.1482	0.0292	0.008	3.65
JIA	Hearing aid user	2017	204240		Neale	3393	http://biobank.ndph.ox.ac.uk/showcase/field.cgi?id=3393	European	-0.3262	0.2257	-1.4454	0.1483	0.0168	0.0072	2.33333
JIA	Fracture resulting from simple fall	2017	31762		Neale	3005	http://biobank.ndph.ox.ac.uk/showcase/field.cgi?id=3005	European	0.3305	0.2299	1.4377	0.1505	0.095	0.0475	2
JIA	Diagnoses - main ICD10: M54 Dorsalgia	2017	337199		Neale	41202	http://biobank.ndph.ox.ac.uk/showcase/field.cgi?id=41202	European	-0.2768	0.1932	-1.4324	0.152	0.0126	0.0059	2.13559
JIA	Current employment status: Looking after home and/or family	2017	336252		Neale	6142	http://biobank.ndph.ox.ac.uk/showcase/field.cgi?id=6142	European	0.5362	0.3745	1.4316	0.1522	0.0059	0.0041	1.43902
JIA	Medication for pain relief_ constipation_ heartburn: Aspirin	2017	333581		Neale	6154	http://biobank.ndph.ox.ac.uk/showcase/field.cgi?id=6154	European	0.2141	0.1502	1.4259	0.1539	0.0366	0.0064	5.71875
JIA	Diagnoses - main ICD10: K40 Inguinal hernia	2017	337199		Neale	41202	http://biobank.ndph.ox.ac.uk/showcase/field.cgi?id=41202	European	0.2455	0.1729	1.4195	0.1558	0.0297	0.0064	4.64062
JIA	Diagnoses - main ICD10: K62 Other diseases of anus and rectum	2017	337199		Neale	41202	http://biobank.ndph.ox.ac.uk/showcase/field.cgi?id=41202	European	0.3062	0.2171	1.4107	0.1583	0.0112	0.0043	2.60465
JIA	Medication for cholesterol_ blood pressure or diabetes: None of the above	2017	154702		Neale	6177	http://biobank.ndph.ox.ac.uk/showcase/field.cgi?id=6177	European	-0.1884	0.1343	-1.4028	0.1607	0.1391	0.0172	8.08721
JIA	Diagnoses - main ICD10: C50 Malignant neoplasm of breast	2017	337199		Neale	41202	http://biobank.ndph.ox.ac.uk/showcase/field.cgi?id=41202	European	0.3665	0.262	1.3987	0.1619	0.0089	0.005	1.78
JIA	Fractured/broken bones in last 5 years	2017	335587		Neale	2463	http://biobank.ndph.ox.ac.uk/showcase/field.cgi?id=2463	European	0.1926	0.1386	1.3901	0.1645	0.0305	0.0053	5.75472
JIA	Transport type for commuting to job workplace: Public transport	2017	177550		Neale	6143	http://biobank.ndph.ox.ac.uk/showcase/field.cgi?id=6143	European	0.2493	0.1801	1.3842	0.1663	0.0496	0.0133	3.72932
JIA	Ferritin	2014	23986	25352340	GIS	NA	NA	European	-0.2536	0.1846	-1.3743	0.1693	0.2055	0.0702	2.92735
JIA	Diagnoses - main ICD10: I10 Essential (primary) hypertension	2017	337199		Neale	41202	http://biobank.ndph.ox.ac.uk/showcase/field.cgi?id=41202	European	0.32	0.2337	1.3696	0.1708	0.0068	0.0052	1.30769
JIA	Types of transport used (excluding work): Walk	2017	335650		Neale	6162	http://biobank.ndph.ox.ac.uk/showcase/field.cgi?id=6162	European	0.224	0.1635	1.3696	0.1708	0.0392	0.0069	5.68116
JIA	Seen a psychiatrist for nerves_ anxiety_ tension or depression	2017	335888		Neale	2100	http://biobank.ndph.ox.ac.uk/showcase/field.cgi?id=2100	European	-0.1834	0.1348	-1.3605	0.1737	0.0315	0.0065	4.84615
JIA	Extreme bmi	2013	16068	23563607	GIANT	NA	NA	European	0.2348	0.1727	1.3597	0.1739	0.8984	0.1826	4.92004
JIA	Heel bone mineral density (BMD) T-score_ automated	2017	194398		Neale	78	http://biobank.ndph.ox.ac.uk/showcase/field.cgi?id=78	European	-0.1303	0.0973	-1.3394	0.1804	0.4805	0.0587	8.18569
JIA	No-wear time bias adjusted acceleration standard deviation	2017	72615		Neale	90088	http://biobank.ndph.ox.ac.uk/showcase/field.cgi?id=90088	European	-0.3111	0.2335	-1.3325	0.1827	0.0688	0.0233	2.95279
JIA	Attention deficit hyperactivity disorder (No GC)	2016	17666	27663945	EAGLE	NA	NA	European	0.3496	0.2637	1.3259	0.1849	0.1372	0.0922	1.48807
JIA	Potassium in urine	2017	326816		Neale	30520	http://biobank.ndph.ox.ac.uk/showcase/field.cgi?id=30520	European	-0.1605	0.1213	-1.3227	0.1859	0.057	0.0091	6.26374
JIA	Non-cancer illness code_ self-reported: heart attack/myocardial infarction	2017	337159		Neale	20002	http://biobank.ndph.ox.ac.uk/showcase/field.cgi?id=20002	European	0.2188	0.1666	1.313	0.1892	0.0354	0.0071	4.98592
JIA	Attention deficit hyperactivity disorder (GC)	2016	17666	27663945	EAGLE	NA	NA	European	0.3489	0.2661	1.3111	0.1898	0.1344	0.0902	1.49002
JIA	Sitting height ratio	2015	21590	25865494	Chan	NA	NA	European	-0.3168	0.2417	-1.3109	0.1899	0.3352	0.0933	3.59271
JIA	Medication for pain relief_ constipation_ heartburn: Laxatives (e.g. Dulcolax_ Senokot)	2017	333582		Neale	6154	http://biobank.ndph.ox.ac.uk/showcase/field.cgi?id=6154	European	0.2002	0.1529	1.3093	0.1904	0.0169	0.0044	3.84091
JIA	2hr glucose adjusted for BMI	2010	15234	20081857	MAGIC	NA	NA	European	-0.4853	0.3713	-1.3071	0.1912	0.1477	0.1008	1.46528
JIA	Impedance of arm (left)	2017	331292		Neale	23110	http://biobank.ndph.ox.ac.uk/showcase/field.cgi?id=23110	European	0.0986	0.0754	1.3068	0.1913	0.3191	0.0234	13.6368
JIA	Transferrin	2014	23986	25352340	GIS	NA	NA	European	0.2902	0.2233	1.2993	0.1938	0.2024	0.1356	1.49263
JIA	Apolipoprotein A-I	2016	20687	27005778	MAGNETIC	NA	NA	European	-0.2787	0.2146	-1.2984	0.1942	0.2681	0.1299	2.0639
JIA	Illnesses of siblings: None of the above (group 1)	2017	262734		Neale	20111	http://biobank.ndph.ox.ac.uk/showcase/field.cgi?id=20111	European	-0.198	0.153	-1.2937	0.1958	0.0647	0.0106	6.10377
JIA	Non-cancer illness code_ self-reported: pneumothorax	2017	337159		Neale	20002	http://biobank.ndph.ox.ac.uk/showcase/field.cgi?id=20002	European	-0.4549	0.353	-1.2884	0.1976	0.0039	0.0037	1.05405
JIA	Usual walking pace	2017	335349		Neale	924	http://biobank.ndph.ox.ac.uk/showcase/field.cgi?id=924	European	-0.1442	0.112	-1.2876	0.1979	0.1037	0.0121	8.57025
JIA	Duration of heavy DIY	2017	137364		Neale	2634	http://biobank.ndph.ox.ac.uk/showcase/field.cgi?id=2634	European	-0.2733	0.213	-1.2833	0.1994	0.0495	0.0122	4.05738
JIA	Omega-3 fatty acids	2016	13544	27005778	MAGNETIC	NA	NA	European	0.3087	0.2414	1.2786	0.201	0.2101	0.1306	1.60873
JIA	Vitamin and mineral supplements: None of the above	2017	335591		Neale	6155	http://biobank.ndph.ox.ac.uk/showcase/field.cgi?id=6155	European	0.1661	0.1305	1.2725	0.2032	0.0289	0.0045	6.42222
JIA	Type 2 Diabetes	2012	69033	22885922	DIAGRAM	NA	NA	European	0.1601	0.1259	1.2715	0.2035	0.2422	0.0578	4.19031
JIA	Non-cancer illness code_ self-reported: chronic obstructive airways disease/copd	2017	337159		Neale	20002	http://biobank.ndph.ox.ac.uk/showcase/field.cgi?id=20002	European	0.3977	0.3157	1.2596	0.2078	0.0078	0.0046	1.69565
JIA	Non-cancer illness code_ self-reported: osteoporosis	2017	337159		Neale	20002	http://biobank.ndph.ox.ac.uk/showcase/field.cgi?id=20002	European	0.227	0.1802	1.2597	0.2078	0.0202	0.0064	3.15625
JIA	Vascular/heart problems diagnosed by doctor: High blood pressure	2017	336683		Neale	6150	http://biobank.ndph.ox.ac.uk/showcase/field.cgi?id=6150	European	0.1075	0.0854	1.2587	0.2081	0.1881	0.0205	9.17561
JIA	Cholesterol esters in large VLDL	2016	18960	27005778	MAGNETIC	NA	NA	European	0.2114	0.1686	1.2537	0.2099	0.3082	0.0999	3.08509
JIA	Adopted as a child	2017	336743		Neale	1767	http://biobank.ndph.ox.ac.uk/showcase/field.cgi?id=1767	European	0.2162	0.1742	1.2413	0.2145	0.0137	0.0045	3.04444
JIA	Vascular/heart problems diagnosed by doctor: Heart attack	2017	336683		Neale	6150	http://biobank.ndph.ox.ac.uk/showcase/field.cgi?id=6150	European	0.2085	0.1682	1.2393	0.2152	0.0331	0.007	4.72857
JIA	Primary sclerosing cholangitis	2017	14890	27992413	IPSCSG	NA	NA	Mixed	0.2079	0.1678	1.2392	0.2153	3.5817	2.0747	1.72637
JIA	Used an inhaler for chest within last hour	2017	309688		Neale	3090	http://biobank.ndph.ox.ac.uk/showcase/field.cgi?id=3090	European	0.4413	0.3565	1.2377	0.2158	0.0091	0.0068	1.33824
JIA	Diagnoses - main ICD10: E04 Other non-toxic goitre	2017	337199		Neale	41202	http://biobank.ndph.ox.ac.uk/showcase/field.cgi?id=41202	European	-0.6663	0.5386	-1.237	0.2161	0.0067	0.005	1.34
JIA	Types of physical activity in last 4 weeks: Other exercises (eg: swimming_ cycling_ keep fit_ bowling)	2017	335599		Neale	6164	http://biobank.ndph.ox.ac.uk/showcase/field.cgi?id=6164	European	-0.1345	0.1088	-1.2361	0.2164	0.0596	0.0087	6.85057
JIA	Insomnia	2017	113006	28604731	CNCR-CTG	NA	NA	European	0.2824	0.2306	1.2245	0.2208	0.0312	0.013	2.4
JIA	Lung cancer (squamous cell)	2016	18313	24880342	ILLCO	NA	NA	European	-0.2328	0.1904	-1.2227	0.2215	0.2682	0.0707	3.79349
JIA	Diagnoses - main ICD10: M67 Other disorders of synovium and tendon	2017	337199		Neale	41202	http://biobank.ndph.ox.ac.uk/showcase/field.cgi?id=41202	European	-0.4078	0.3354	-1.2159	0.224	0.0052	0.0043	1.2093
JIA	Non-cancer illness code_ self-reported: ankylosing spondylitis	2017	337159		Neale	20002	http://biobank.ndph.ox.ac.uk/showcase/field.cgi?id=20002	European	0.3604	0.298	1.2092	0.2266	0.0091	0.0049	1.85714
JIA	Diagnoses - main ICD10: M21 Other acquired deformities of limbs	2017	337199		Neale	41202	http://biobank.ndph.ox.ac.uk/showcase/field.cgi?id=41202	European	-0.3541	0.2934	-1.2071	0.2274	0.0047	0.004	1.175
JIA	Illnesses of mother: Heart disease	2017	311606		Neale	20110	http://biobank.ndph.ox.ac.uk/showcase/field.cgi?id=20110	European	0.2	0.1666	1.2007	0.2299	0.0323	0.0068	4.75
JIA	Waist circumference	2015	232101	25673412	GIANT	NA	NA	European	0.1411	0.1175	1.2007	0.2299	0.1318	0.0162	8.1358
JIA	Mouth/teeth dental problems: Loose teeth	2017	336138		Neale	6149	http://biobank.ndph.ox.ac.uk/showcase/field.cgi?id=6149	European	0.2234	0.1862	1.1998	0.2302	0.0161	0.0047	3.42553
JIA	Number of pregnancy terminations	2017	55742		Neale	3849	http://biobank.ndph.ox.ac.uk/showcase/field.cgi?id=3849	European	-0.225	0.188	-1.1969	0.2313	0.0764	0.0288	2.65278
JIA	Non-cancer illness code_ self-reported: nasal polyps	2017	337159		Neale	20002	http://biobank.ndph.ox.ac.uk/showcase/field.cgi?id=20002	European	0.158	0.1325	1.1925	0.2331	0.0287	0.0073	3.93151
JIA	Number of children fathered	2017	154888		Neale	2405	http://biobank.ndph.ox.ac.uk/showcase/field.cgi?id=2405	European	-0.2253	0.19	-1.1854	0.2359	0.0378	0.0109	3.46789
JIA	Alcohol usually taken with meals	2017	172454		Neale	1618	http://biobank.ndph.ox.ac.uk/showcase/field.cgi?id=1618	European	0.1666	0.1425	1.1693	0.2423	0.1178	0.0176	6.69318
JIA	Mineral and other dietary supplements: Zinc	2017	336314		Neale	6179	http://biobank.ndph.ox.ac.uk/showcase/field.cgi?id=6179	European	-0.3967	0.3405	-1.1652	0.244	0.0056	0.0046	1.21739
JIA	Triglycerides	2010	96598	20686565	GLGC	NA	NA	European	0.1204	0.1049	1.1483	0.2508	0.3669	0.1084	3.38469
JIA	Noisy workplace	2017	110439		Neale	4825	http://biobank.ndph.ox.ac.uk/showcase/field.cgi?id=4825	European	0.1778	0.155	1.1473	0.2512	0.0661	0.0166	3.98193
JIA	Non-cancer illness code_ self-reported: bone disorder	2017	337159		Neale	20002	http://biobank.ndph.ox.ac.uk/showcase/field.cgi?id=20002	European	0.9318	0.8149	1.1435	0.2528	0.0026	0.0038	0.684211
JIA	Maximum heart rate during fitness test	2017	49610		Neale	6033	http://biobank.ndph.ox.ac.uk/showcase/field.cgi?id=6033	European	-0.1659	0.1455	-1.1401	0.2542	0.1313	0.0381	3.44619
JIA	Pack years adult smoking as proportion of life span exposed to smoking PREVIEW ONLY	2017	101726		Neale	20162	http://biobank.ndph.ox.ac.uk/showcase/field.cgi?id=20162	European	0.1558	0.1369	1.1381	0.2551	0.1708	0.0337	5.06825
JIA	Child birth length	2015	28459	25281659	EGG	NA	NA	European	-0.2144	0.1885	-1.1376	0.2553	0.2833	0.0773	3.66494
JIA	ICV	2015	11373	25607358	ENIGMA	NA	NA	European	-0.2352	0.2068	-1.1371	0.2555	0.4145	0.1632	2.53983
JIA	Cholesterol esters in medium HDL	2016	19273	27005778	MAGNETIC	NA	NA	European	-0.2229	0.1974	-1.1289	0.2589	0.2467	0.114	2.16404
JIA	Mouth/teeth dental problems: Toothache	2017	336138		Neale	6149	http://biobank.ndph.ox.ac.uk/showcase/field.cgi?id=6149	European	-0.2275	0.2015	-1.1288	0.259	0.0153	0.0046	3.32609
JIA	Illness_ injury_ bereavement_ stress in last 2 years: Death of a close relative	2017	335219		Neale	6145	http://biobank.ndph.ox.ac.uk/showcase/field.cgi?id=6145	European	-0.3624	0.3223	-1.1245	0.2608	0.0062	0.0038	1.63158
JIA	Pack years of smoking PREVIEW ONLY	2017	101726		Neale	20161	http://biobank.ndph.ox.ac.uk/showcase/field.cgi?id=20161	European	0.1587	0.1414	1.123	0.2614	0.1431	0.0292	4.90068
JIA	Duration of other exercises	2017	161301		Neale	3647	http://biobank.ndph.ox.ac.uk/showcase/field.cgi?id=3647	European	-0.298	0.2654	-1.1227	0.2616	0.0166	0.0085	1.95294
JIA	Eye problems/disorders: Cataract	2017	108817		Neale	6148	http://biobank.ndph.ox.ac.uk/showcase/field.cgi?id=6148	European	0.2955	0.2637	1.1209	0.2623	0.024	0.0143	1.67832
JIA	Adiponectin	2012	39883	22479202	ADIPOGen	NA	NA	Mixed	0.2319	0.2069	1.121	0.2623	0.2377	0.0582	4.08419
JIA	Impedance of arm (right)	2017	331279		Neale	23109	http://biobank.ndph.ox.ac.uk/showcase/field.cgi?id=23109	European	0.0888	0.0793	1.1192	0.2631	0.3271	0.0238	13.7437
JIA	Illness_ injury_ bereavement_ stress in last 2 years: Serious illness_ injury or assault of a close relative	2017	335219		Neale	6145	http://biobank.ndph.ox.ac.uk/showcase/field.cgi?id=6145	European	-0.2014	0.18	-1.1187	0.2633	0.0183	0.0061	3
JIA	Mean Thalamus	2015	13193	25607358	ENIGMA	NA	NA	European	0.519	0.4651	1.116	0.2644	0.0737	0.0809	0.911001
JIA	Concentration of very large HDL particles	2016	19273	27005778	MAGNETIC	NA	NA	European	-0.2545	0.2297	-1.1081	0.2678	0.1479	0.088	1.68068
JIA	Birth weight of first child	2017	145558		Neale	2744	http://biobank.ndph.ox.ac.uk/showcase/field.cgi?id=2744	European	-0.1519	0.1374	-1.1053	0.269	0.1845	0.0231	7.98701
JIA	Serum creatinine (non-diabetes)	2015	118460	26831199	CKDGen	NA	NA	Mixed	-0.125	0.1132	-1.1037	0.2697	0.2188	0.0371	5.89757
JIA	Non-cancer illness code_ self-reported: hypertension	2017	337159		Neale	20002	http://biobank.ndph.ox.ac.uk/showcase/field.cgi?id=20002	European	0.0942	0.0859	1.0972	0.2726	0.1863	0.0199	9.36181
JIA	Qualifications: A levels/AS levels or equivalent	2017	334070		Neale	6138	http://biobank.ndph.ox.ac.uk/showcase/field.cgi?id=6138	European	-0.0858	0.0789	-1.0876	0.2768	0.1316	0.0155	8.49032
JIA	Ever used hormone-replacement therapy (HRT)	2017	180631		Neale	2814	http://biobank.ndph.ox.ac.uk/showcase/field.cgi?id=2814	European	-0.2463	0.2274	-1.0832	0.2787	0.0257	0.0085	3.02353
JIA	Illnesses of siblings: High blood pressure	2017	262361		Neale	20111	http://biobank.ndph.ox.ac.uk/showcase/field.cgi?id=20111	European	0.1686	0.1558	1.0826	0.279	0.0662	0.0143	4.62937
JIA	Non-cancer illness code_ self-reported: ulcerative colitis	2017	337159		Neale	20002	http://biobank.ndph.ox.ac.uk/showcase/field.cgi?id=20002	European	0.1397	0.1296	1.0784	0.2809	0.0324	0.0067	4.83582
JIA	Albumin	2016	18960	27005778	MAGNETIC	NA	NA	European	-1.0128	0.9438	-1.0731	0.2832	0.0474	0.074	0.640541
JIA	Had other major operations	2017	179567		Neale	2844	http://biobank.ndph.ox.ac.uk/showcase/field.cgi?id=2844	European	0.1842	0.1719	1.0716	0.2839	0.0466	0.0099	4.70707
JIA	Glucose	2016	24679	27005778	MAGNETIC	NA	NA	European	-0.2383	0.2225	-1.071	0.2842	0.1778	0.0649	2.7396
JIA	Diagnoses - main ICD10: J34 Other disorders of nose and nasal sinuses	2017	337199		Neale	41202	http://biobank.ndph.ox.ac.uk/showcase/field.cgi?id=41202	European	0.2569	0.2417	1.0629	0.2878	0.0078	0.0041	1.90244
JIA	Medication for pain relief_ constipation_ heartburn: Ibuprofen (e.g. Nurofen)	2017	333581		Neale	6154	http://biobank.ndph.ox.ac.uk/showcase/field.cgi?id=6154	European	-0.1324	0.1246	-1.0628	0.2879	0.0334	0.0057	5.85965
JIA	Illness_ injury_ bereavement_ stress in last 2 years: Financial difficulties	2017	335219		Neale	6145	http://biobank.ndph.ox.ac.uk/showcase/field.cgi?id=6145	European	0.1441	0.1358	1.061	0.2887	0.0368	0.0072	5.11111
JIA	Diagnoses - main ICD10: R07 Pain in throat and chest	2017	337199		Neale	41202	http://biobank.ndph.ox.ac.uk/showcase/field.cgi?id=41202	European	0.1574	0.1489	1.0573	0.2904	0.0256	0.0055	4.65455
JIA	Doctor diagnosed asthma	2017	83529		Neale	22127	http://biobank.ndph.ox.ac.uk/showcase/field.cgi?id=22127	European	-0.122	0.1159	-1.0532	0.2923	0.3342	0.0873	3.82818
JIA	Peak expiratory flow (PEF)	2017	307638		Neale	3064	http://biobank.ndph.ox.ac.uk/showcase/field.cgi?id=3064	European	0.0967	0.0922	1.0489	0.2942	0.1199	0.0135	8.88148
JIA	Non-cancer illness code_ self-reported: sleep apnoea	2017	337159		Neale	20002	http://biobank.ndph.ox.ac.uk/showcase/field.cgi?id=20002	European	0.4466	0.4264	1.0475	0.2949	0.0036	0.0039	0.923077
JIA	Illnesses of mother: Breast cancer	2017	309649		Neale	20110	http://biobank.ndph.ox.ac.uk/showcase/field.cgi?id=20110	European	0.1514	0.1447	1.0464	0.2954	0.0246	0.0062	3.96774
JIA	Serum creatinine	2015	133814	26831199	CKDGen	NA	NA	Mixed	-0.1153	0.1104	-1.0437	0.2966	0.1984	0.0328	6.04878
JIA	Cancer code_ self-reported: prostate cancer	2017	337159		Neale	20001	http://biobank.ndph.ox.ac.uk/showcase/field.cgi?id=20001	European	0.3181	0.3059	1.0401	0.2983	0.0042	0.0044	0.954545
JIA	Illnesses of mother: High blood pressure	2017	311681		Neale	20110	http://biobank.ndph.ox.ac.uk/showcase/field.cgi?id=20110	European	0.133	0.1282	1.0372	0.2997	0.0502	0.0124	4.04839
JIA	Bipolar disorder	2011	16731	21926972	PGC	NA	NA	European	0.1514	0.1459	1.0371	0.2997	1.1262	0.1841	6.11733
JIA	Number of full brothers	2017	332194		Neale	1873	http://biobank.ndph.ox.ac.uk/showcase/field.cgi?id=1873	European	-0.1546	0.1495	-1.0341	0.3011	0.024	0.0066	3.63636
JIA	Illnesses of mother: Diabetes	2017	309953		Neale	20110	http://biobank.ndph.ox.ac.uk/showcase/field.cgi?id=20110	European	-0.1923	0.1863	-1.0319	0.3021	0.0268	0.0076	3.52632
JIA	Frequency of light DIY in last 4 weeks	2017	169623		Neale	1011	http://biobank.ndph.ox.ac.uk/showcase/field.cgi?id=1011	European	-0.1886	0.1837	-1.0269	0.3045	0.039	0.0109	3.57798
JIA	Difference in height between adolescence and adulthood; age 14	2013	9228	23449627	EGG	NA	NA	European	-0.4742	0.4627	-1.0248	0.3055	0.2636	0.3446	0.764945
JIA	Diagnoses - main ICD10: K80 Cholelithiasis	2017	337199		Neale	41202	http://biobank.ndph.ox.ac.uk/showcase/field.cgi?id=41202	European	0.2619	0.2557	1.0242	0.3058	0.0114	0.0078	1.46154
JIA	Hair/balding pattern: Pattern 3	2017	154988		Neale	2395	http://biobank.ndph.ox.ac.uk/showcase/field.cgi?id=2395	European	-0.1273	0.1246	-1.0214	0.3071	0.0582	0.0227	2.56388
JIA	Arm predicted mass (left)	2017	331146		Neale	23126	http://biobank.ndph.ox.ac.uk/showcase/field.cgi?id=23126	European	-0.0771	0.0757	-1.0191	0.3082	0.4284	0.041	10.4488
JIA	Non-cancer illness code_ self-reported: arthritis (nos)	2017	337159		Neale	20002	http://biobank.ndph.ox.ac.uk/showcase/field.cgi?id=20002	European	0.3324	0.3265	1.0183	0.3086	0.005	0.0038	1.31579
JIA	Diagnoses - main ICD10: G56 Mononeuropathies of upper limb	2017	337199		Neale	41202	http://biobank.ndph.ox.ac.uk/showcase/field.cgi?id=41202	European	0.1503	0.149	1.0089	0.313	0.023	0.0067	3.43284
JIA	Mouth/teeth dental problems: Mouth ulcers	2017	336138		Neale	6149	http://biobank.ndph.ox.ac.uk/showcase/field.cgi?id=6149	European	-0.1192	0.1188	-1.0029	0.3159	0.125	0.0358	3.49162
JIA	Diabetes diagnosed by doctor	2017	336473		Neale	2443	http://biobank.ndph.ox.ac.uk/showcase/field.cgi?id=2443	European	0.1245	0.1243	1.0016	0.3166	0.0917	0.0172	5.3314
JIA	Distance between home and job workplace	2017	161121		Neale	796	http://biobank.ndph.ox.ac.uk/showcase/field.cgi?id=796	European	0.4765	0.4794	0.994	0.3202	0.0097	0.0098	0.989796
JIA	Non-cancer illness code_ self-reported: bladder problem (not cancer)	2017	337159		Neale	20002	http://biobank.ndph.ox.ac.uk/showcase/field.cgi?id=20002	European	-0.3089	0.311	-0.9935	0.3205	0.0047	0.0046	1.02174
JIA	Free cholesterol	2016	13497	27005778	MAGNETIC	NA	NA	European	0.1912	0.1936	0.9874	0.3234	0.3397	0.1357	2.50332
JIA	Free cholesterol in very large HDL	2016	21542	27005778	MAGNETIC	NA	NA	European	-0.305	0.3112	-0.98	0.3271	0.1023	0.0894	1.1443
JIA	Depressive symptoms	2016	161460	27089181	SSGAC	NA	NA	European	0.1314	0.1347	0.9755	0.3293	0.0653	0.0101	6.46535
JIA	Triglycerides in very large HDL	2016	21536	27005778	MAGNETIC	NA	NA	European	0.1876	0.1927	0.9736	0.3303	0.1779	0.0847	2.10035
JIA	Wears glasses or contact lenses	2017	336919		Neale	2207	http://biobank.ndph.ox.ac.uk/showcase/field.cgi?id=2207	European	0.1954	0.2008	0.9729	0.3306	0.0231	0.0059	3.91525
JIA	Arm fat-free mass (left)	2017	331159		Neale	23125	http://biobank.ndph.ox.ac.uk/showcase/field.cgi?id=23125	European	-0.0727	0.0759	-0.9583	0.3379	0.424	0.0416	10.1923
JIA	Total cholesterol in large VLDL	2016	21235	27005778	MAGNETIC	NA	NA	European	0.1434	0.1497	0.9574	0.3384	0.2882	0.0954	3.02096
JIA	Shortness of breath walking on level ground	2017	109508		Neale	4717	http://biobank.ndph.ox.ac.uk/showcase/field.cgi?id=4717	European	0.1998	0.2098	0.9521	0.341	0.0575	0.0156	3.6859
JIA	Had menopause	2017	152035		Neale	2724	http://biobank.ndph.ox.ac.uk/showcase/field.cgi?id=2724	European	0.1982	0.2113	0.9381	0.3482	0.026	0.0132	1.9697
JIA	Morning/evening person (chronotype)	2017	301143		Neale	1180	http://biobank.ndph.ox.ac.uk/showcase/field.cgi?id=1180	European	0.0974	0.1039	0.9375	0.3485	0.122	0.0134	9.10448
JIA	Non-cancer illness code_ self-reported: malabsorption/coeliac disease	2017	337159		Neale	20002	http://biobank.ndph.ox.ac.uk/showcase/field.cgi?id=20002	European	0.2113	0.2256	0.9366	0.349	0.2133	0.1576	1.35343
JIA	Cancer code_ self-reported: basal cell carcinoma	2017	337159		Neale	20001	http://biobank.ndph.ox.ac.uk/showcase/field.cgi?id=20001	European	-0.1972	0.2108	-0.9355	0.3495	0.0122	0.0048	2.54167
JIA	Total lipids in medium HDL	2016	19273	27005778	MAGNETIC	NA	NA	European	-0.2012	0.2154	-0.9339	0.3503	0.2201	0.105	2.09619
JIA	Diagnoses - main ICD10: N92 Excessive_ frequent and irregular menstruation	2017	337199		Neale	41202	http://biobank.ndph.ox.ac.uk/showcase/field.cgi?id=41202	European	-0.1542	0.1652	-0.9332	0.3507	0.0118	0.0042	2.80952
JIA	HDL cholesterol	2010	100184	20686565	GLGC	NA	NA	European	-0.1607	0.1729	-0.9295	0.3526	0.1842	0.1632	1.12868
JIA	Types of physical activity in last 4 weeks: Heavy DIY (eg: weeding_ lawn mowing_ carpentry_ digging)	2017	335599		Neale	6164	http://biobank.ndph.ox.ac.uk/showcase/field.cgi?id=6164	European	-0.141	0.1519	-0.9282	0.3533	0.043	0.0068	6.32353
JIA	Illnesses of mother: Chronic bronchitis/emphysema	2017	309793		Neale	20110	http://biobank.ndph.ox.ac.uk/showcase/field.cgi?id=20110	European	0.1607	0.174	0.9233	0.3558	0.0231	0.0068	3.39706
JIA	Illnesses of father: Prostate cancer	2017	292710		Neale	20107	http://biobank.ndph.ox.ac.uk/showcase/field.cgi?id=20107	European	-0.2095	0.2269	-0.9232	0.3559	0.017	0.0061	2.78689
JIA	Diagnoses - main ICD10: I48 Atrial fibrillation and flutter	2017	337199		Neale	41202	http://biobank.ndph.ox.ac.uk/showcase/field.cgi?id=41202	European	0.1404	0.1526	0.9196	0.3578	0.0219	0.0102	2.14706
JIA	Chronic Kidney Disease	2015	118147	26831199	CKDGen	NA	NA	Mixed	0.4005	0.4365	0.9175	0.3589	0.0117	0.0126	0.928571
JIA	Diagnoses - main ICD10: I21 Acute myocardial infarction	2017	337199		Neale	41202	http://biobank.ndph.ox.ac.uk/showcase/field.cgi?id=41202	European	0.1811	0.1977	0.9159	0.3597	0.0196	0.0059	3.32203
JIA	Alzheimers disease	2013	54162	24162737	IGAP	NA	NA	European	-0.3371	0.3692	-0.9131	0.3612	0.0336	0.0883	0.380521
JIA	Vitamin and mineral supplements: Vitamin C	2017	335591		Neale	6155	http://biobank.ndph.ox.ac.uk/showcase/field.cgi?id=6155	European	-0.1761	0.1933	-0.911	0.3623	0.0178	0.0053	3.35849
JIA	Duration of vigorous activity	2017	183731		Neale	914	http://biobank.ndph.ox.ac.uk/showcase/field.cgi?id=914	European	-0.1295	0.1428	-0.9071	0.3644	0.0516	0.0103	5.00971
JIA	Medication for pain relief_ constipation_ heartburn: Paracetamol	2017	333581		Neale	6154	http://biobank.ndph.ox.ac.uk/showcase/field.cgi?id=6154	European	0.0949	0.1047	0.9066	0.3646	0.0732	0.0086	8.51163
JIA	Diagnoses - main ICD10: Z09 Follow-up examination after treatment for conditions other than malignant neoplasms	2017	337199		Neale	41202	http://biobank.ndph.ox.ac.uk/showcase/field.cgi?id=41202	European	-0.2139	0.2362	-0.9057	0.3651	0.0097	0.0046	2.1087
JIA	Total cholesterol in medium HDL	2016	21558	27005778	MAGNETIC	NA	NA	European	-0.1933	0.214	-0.9033	0.3664	0.1983	0.0984	2.01524
JIA	Frequency of stair climbing in last 4 weeks	2017	334169		Neale	943	http://biobank.ndph.ox.ac.uk/showcase/field.cgi?id=943	European	0.1132	0.1256	0.9009	0.3677	0.0608	0.0081	7.50617
JIA	Medication for cholesterol_ blood pressure_ diabetes_ or take exogenous hormones: Hormone replacement therapy	2017	180203		Neale	6153	http://biobank.ndph.ox.ac.uk/showcase/field.cgi?id=6153	European	-0.217	0.2412	-0.8996	0.3683	0.0192	0.0089	2.1573
JIA	Years of schooling 2016	2016	293723	27225129	SSGAC	NA	NA	European	-0.0881	0.0982	-0.8981	0.3692	0.1769	0.0199	8.88945
JIA	Arm fat-free mass (right)	2017	331221		Neale	23121	http://biobank.ndph.ox.ac.uk/showcase/field.cgi?id=23121	European	-0.0671	0.0752	-0.8932	0.3717	0.4296	0.041	10.478
JIA	Extreme waist-to-hip ratio	2013	10255	23563607	GIANT	NA	NA	European	-0.1941	0.2179	-0.8907	0.3731	0.6066	0.1903	3.1876
JIA	Qualifications: O levels/GCSEs or equivalent	2017	334070		Neale	6138	http://biobank.ndph.ox.ac.uk/showcase/field.cgi?id=6138	European	0.0924	0.1041	0.8875	0.3748	0.0544	0.0096	5.66667
JIA	Diagnoses - main ICD10: R69 Unknown and unspecified causes of morbidity	2017	337199		Neale	41202	http://biobank.ndph.ox.ac.uk/showcase/field.cgi?id=41202	European	0.3546	0.4033	0.8793	0.3793	0.0042	0.0039	1.07692
JIA	Illnesses of father: None of the above (group 1)	2017	294791		Neale	20107	http://biobank.ndph.ox.ac.uk/showcase/field.cgi?id=20107	European	-0.1546	0.178	-0.8689	0.3849	0.0206	0.0073	2.82192
JIA	Arm predicted mass (right)	2017	331216		Neale	23122	http://biobank.ndph.ox.ac.uk/showcase/field.cgi?id=23122	European	-0.0653	0.0753	-0.8669	0.386	0.4269	0.0408	10.4632
JIA	Alcohol drinker status: Previous	2017	336965		Neale	20117	http://biobank.ndph.ox.ac.uk/showcase/field.cgi?id=20117	European	0.1813	0.2092	0.8665	0.3862	0.0164	0.0052	3.15385
JIA	Concentration of medium HDL particles	2016	19273	27005778	MAGNETIC	NA	NA	European	-0.1857	0.2161	-0.8593	0.3902	0.2125	0.1001	2.12288
JIA	Free cholesterol in large VLDL	2016	21238	27005778	MAGNETIC	NA	NA	European	0.1316	0.1536	0.8568	0.3915	0.3046	0.0902	3.37694
JIA	Non-cancer illness code_ self-reported: gastro-oesophageal reflux (gord) / gastric reflux	2017	337159		Neale	20002	http://biobank.ndph.ox.ac.uk/showcase/field.cgi?id=20002	European	0.1976	0.2309	0.8556	0.3922	0.0105	0.0052	2.01923
JIA	Insomnia	2017	112586	27992416	LaneGroup	NA	NA	European	0.1335	0.1561	0.8555	0.3923	0.1564	0.0382	4.09424
JIA	Length of working week for main job	2017	188166		Neale	767	http://biobank.ndph.ox.ac.uk/showcase/field.cgi?id=767	European	-0.2414	0.2824	-0.8547	0.3927	0.019	0.0087	2.18391
JIA	Cholesterol esters in medium VLDL	2016	19273	27005778	MAGNETIC	NA	NA	European	0.1828	0.2145	0.852	0.3942	0.2869	0.1111	2.58236
JIA	Description of average fatty acid chain length; not actual carbon number	2016	13476	27005778	MAGNETIC	NA	NA	European	0.4892	0.5748	0.851	0.3948	0.0533	0.0867	0.614764
JIA	Age at first live birth	2017	123846		Neale	2754	http://biobank.ndph.ox.ac.uk/showcase/field.cgi?id=2754	European	-0.0776	0.0914	-0.8496	0.3955	0.2099	0.0288	7.28819
JIA	Why reduced smoking: Illness or ill health	2017	10503		Neale	6158	http://biobank.ndph.ox.ac.uk/showcase/field.cgi?id=6158	European	0.3194	0.3761	0.8493	0.3957	0.1652	0.1352	1.22189
JIA	Total cholesterol in HDL	2016	21555	27005778	MAGNETIC	NA	NA	European	-0.2078	0.2447	-0.8491	0.3958	0.2128	0.1308	1.62691
JIA	Fluid intelligence score	2017	108818		Neale			European	-0.077	0.0917	-0.8392	0.4014	0.3459	0.0395	8.75696
JIA	Diagnoses - main ICD10: R55 Syncope and collapse	2017	337199		Neale	41202	http://biobank.ndph.ox.ac.uk/showcase/field.cgi?id=41202	European	-0.3263	0.3895	-0.8377	0.4022	0.0048	0.0042	1.14286
JIA	Leucine	2016	24728	27005778	MAGNETIC	NA	NA	European	0.1981	0.2386	0.8301	0.4065	0.0958	0.0731	1.31053
JIA	Former alcohol drinker	2017	21894		Neale	3731	http://biobank.ndph.ox.ac.uk/showcase/field.cgi?id=3731	European	-0.1643	0.1985	-0.8278	0.4078	0.1532	0.0886	1.72912
JIA	Nervous feelings	2017	328725		Neale	1970	http://biobank.ndph.ox.ac.uk/showcase/field.cgi?id=1970	European	0.0879	0.1062	0.8276	0.4079	0.0937	0.0134	6.99254
JIA	Non-cancer illness code_ self-reported: cholelithiasis/gall stones	2017	337159		Neale	20002	http://biobank.ndph.ox.ac.uk/showcase/field.cgi?id=20002	European	0.1454	0.1758	0.8275	0.408	0.0143	0.006	2.38333
JIA	Ever had bowel cancer screening	2017	332011		Neale	2345	http://biobank.ndph.ox.ac.uk/showcase/field.cgi?id=2345	European	0.1497	0.1812	0.8263	0.4086	0.0148	0.0065	2.27692
JIA	Phospholipids in very large VLDL	2016	21237	27005778	MAGNETIC	NA	NA	European	0.1385	0.1677	0.8261	0.4088	0.2322	0.0756	3.07143
JIA	Back pain for 3+ months	2017	84489		Neale	3571	http://biobank.ndph.ox.ac.uk/showcase/field.cgi?id=3571	European	0.2579	0.3129	0.8244	0.4097	0.0191	0.0149	1.28188
JIA	Mineral and other dietary supplements: Selenium	2017	336314		Neale	6179	http://biobank.ndph.ox.ac.uk/showcase/field.cgi?id=6179	European	-0.1938	0.2362	-0.8203	0.412	0.0071	0.0046	1.54348
JIA	Medication for pain relief_ constipation_ heartburn: None of the above	2017	333581		Neale	6154	http://biobank.ndph.ox.ac.uk/showcase/field.cgi?id=6154	European	-0.0815	0.1	-0.8151	0.415	0.0791	0.0104	7.60577
JIA	Phospholipids in medium HDL	2016	21558	27005778	MAGNETIC	NA	NA	European	-0.1939	0.2383	-0.8137	0.4158	0.1793	0.09	1.99222
JIA	Health satisfaction	2017	110964		Neale	100478	http://biobank.ndph.ox.ac.uk/showcase/coding.cgi?id=100478	European	0.1123	0.138	0.8133	0.416	0.1134	0.0184	6.16304
JIA	Non-cancer illness code_ self-reported: hiatus hernia	2017	337159		Neale	20002	http://biobank.ndph.ox.ac.uk/showcase/field.cgi?id=20002	European	0.1866	0.23	0.8113	0.4172	0.0097	0.0055	1.76364
JIA	Femoral Neck bone mineral density	2015	49988	26367794	GEFOS	NA	NA	Mixed	0.1523	0.1877	0.8112	0.4172	0.1531	0.0366	4.18306
JIA	Systolic blood pressure_ automated reading	2017	317754		Neale	4080	http://biobank.ndph.ox.ac.uk/showcase/field.cgi?id=4080	European	0.0724	0.0893	0.8111	0.4173	0.2027	0.0206	9.83981
JIA	Height_2010	2010	133859	20881960	GIANT	NA	NA	European	0.068	0.084	0.8096	0.4182	0.4953	0.0543	9.12155
JIA	Creatinine (enzymatic) in urine	2017	327525		Neale	30510	http://biobank.ndph.ox.ac.uk/showcase/field.cgi?id=30510	European	-0.0822	0.1019	-0.8069	0.4197	0.0908	0.0084	10.8095
JIA	Transport type for commuting to job workplace: Walk	2017	177550		Neale	6143	http://biobank.ndph.ox.ac.uk/showcase/field.cgi?id=6143	European	0.1328	0.1651	0.8041	0.4213	0.0263	0.0107	2.45794
JIA	Breastfed as a baby	2017	255881		Neale	1677	http://biobank.ndph.ox.ac.uk/showcase/field.cgi?id=1677	European	0.1137	0.1414	0.804	0.4214	0.0377	0.0076	4.96053
JIA	Current employment status: Doing unpaid or voluntary work	2017	336252		Neale	6142	http://biobank.ndph.ox.ac.uk/showcase/field.cgi?id=6142	European	-0.2314	0.2879	-0.8036	0.4216	0.0082	0.0053	1.54717
JIA	Average weekly beer plus cider intake	2017	241447		Neale	1588	http://biobank.ndph.ox.ac.uk/showcase/field.cgi?id=1588	European	-0.0905	0.1127	-0.8033	0.4218	0.0656	0.0116	5.65517
JIA	Total cholesterol in small VLDL	2016	21557	27005778	MAGNETIC	NA	NA	European	0.1488	0.1852	0.8033	0.4218	0.2783	0.104	2.67596
JIA	Seen doctor (GP) for nerves_ anxiety_ tension or depression	2017	335108		Neale	2090	http://biobank.ndph.ox.ac.uk/showcase/field.cgi?id=2090	European	-0.0844	0.1059	-0.7975	0.4252	0.0632	0.0079	8
JIA	Non-cancer illness code_ self-reported: diabetes	2017	337159		Neale	20002	http://biobank.ndph.ox.ac.uk/showcase/field.cgi?id=20002	European	0.1176	0.1478	0.7961	0.426	0.0796	0.0131	6.07634
JIA	Former vs Current smoker	2010	70675	20418890	TAG	NA	NA	European	-0.2284	0.2869	-0.7959	0.4261	0.1172	0.0397	2.95214
JIA	Diagnoses - main ICD10: K50 Crohns disease [regional enteritis]	2017	337199		Neale	41202	http://biobank.ndph.ox.ac.uk/showcase/field.cgi?id=41202	European	0.225	0.2847	0.7903	0.4293	0.0252	0.0059	4.27119
JIA	Duration of moderate activity	2017	251031		Neale	894	http://biobank.ndph.ox.ac.uk/showcase/field.cgi?id=894	European	-0.1132	0.1435	-0.7888	0.4302	0.0446	0.0073	6.10959
JIA	Smoking status: Current	2017	336024		Neale	20116	http://biobank.ndph.ox.ac.uk/showcase/field.cgi?id=20116	European	-0.1174	0.15	-0.7825	0.4339	0.0602	0.008	7.525
JIA	Handedness (chirality/laterality): Left-handed	2017	337130		Neale	1707	http://biobank.ndph.ox.ac.uk/showcase/field.cgi?id=1707	European	-0.2793	0.3576	-0.7809	0.4348	0.0113	0.0053	2.13208
JIA	HOMA-B	2011	46186	20081858	MAGIC	NA	NA	European	0.1473	0.1888	0.7799	0.4354	0.1625	0.0513	3.16764
JIA	Diagnoses - main ICD10: K76 Other diseases of liver	2017	337199		Neale	41202	http://biobank.ndph.ox.ac.uk/showcase/field.cgi?id=41202	European	0.3506	0.4498	0.7794	0.4357	0.0034	0.0044	0.772727
JIA	Diagnoses - main ICD10: R11 Nausea and vomiting	2017	337199		Neale	41202	http://biobank.ndph.ox.ac.uk/showcase/field.cgi?id=41202	European	0.6585	0.8466	0.7778	0.4367	0.0022	0.0039	0.564103
JIA	Extreme height	2013	16196	23563607	GIANT	NA	NA	European	0.0799	0.103	0.7757	0.438	1.9487	0.4164	4.67988
JIA	Diagnoses - main ICD10: M17 Gonarthrosis [arthrosis of knee]	2017	337199		Neale	41202	http://biobank.ndph.ox.ac.uk/showcase/field.cgi?id=41202	European	-0.1637	0.2113	-0.7747	0.4385	0.0164	0.0066	2.48485
JIA	Leptin_adjBMI	2016	32161	26833098	Kilpelainen	NA	NA	European	0.1876	0.2431	0.7717	0.4403	0.1188	0.0474	2.50633
JIA	Diagnoses - main ICD10: T84 Complications of internal orthopaedic prosthetic devices_ implants and grafts	2017	337199		Neale	41202	http://biobank.ndph.ox.ac.uk/showcase/field.cgi?id=41202	European	-0.2739	0.3569	-0.7675	0.4428	0.0053	0.0047	1.12766
JIA	Exposure to tobacco smoke at home	2017	305723		Neale	1269	http://biobank.ndph.ox.ac.uk/showcase/field.cgi?id=1269	European	0.1964	0.256	0.7669	0.4431	0.0143	0.0077	1.85714
JIA	Illnesses of siblings: Severe depression	2017	260744		Neale	20111	http://biobank.ndph.ox.ac.uk/showcase/field.cgi?id=20111	European	-0.1287	0.1692	-0.7607	0.4469	0.0248	0.0061	4.06557
JIA	Phospholipids in very small VLDL	2016	19273	27005778	MAGNETIC	NA	NA	European	0.1336	0.176	0.7591	0.4478	0.2895	0.1172	2.47014
JIA	Number of cigarettes currently smoked daily (current cigarette smokers)	2017	23205		Neale	3456	http://biobank.ndph.ox.ac.uk/showcase/field.cgi?id=3456	European	0.128	0.169	0.7572	0.4489	0.2257	0.0793	2.84615
JIA	Number of unsuccessful stop-smoking attempts	2017	75135		Neale	2926	http://biobank.ndph.ox.ac.uk/showcase/field.cgi?id=2926	European	0.1203	0.1592	0.7554	0.45	0.0968	0.0252	3.84127
JIA	Comparative height size at age 10	2017	332021		Neale	1697	http://biobank.ndph.ox.ac.uk/showcase/field.cgi?id=1697	European	-0.0491	0.0656	-0.748	0.4544	0.421	0.0562	7.4911
JIA	Total cholesterol in large HDL	2016	21558	27005778	MAGNETIC	NA	NA	European	-0.1497	0.2001	-0.7481	0.4544	0.2666	0.1241	2.14827
JIA	Time spent watching television (TV)	2017	319740		Neale	1070	http://biobank.ndph.ox.ac.uk/showcase/field.cgi?id=1070	European	0.0721	0.0965	0.7471	0.455	0.1455	0.0162	8.98148
JIA	Total lipids in small VLDL	2016	19273	27005778	MAGNETIC	NA	NA	European	0.1408	0.1897	0.7419	0.4581	0.3045	0.114	2.67105
JIA	Why stopped smoking: Health precaution	2017	82082		Neale	6157	http://biobank.ndph.ox.ac.uk/showcase/field.cgi?id=6157	European	-0.125	0.1693	-0.7385	0.4602	0.102	0.031	3.29032
JIA	Blood clot_ DVT_ bronchitis_ emphysema_ asthma_ rhinitis_ eczema_ allergy diagnosed by doctor: Emphysema/chronic bronchitis	2017	336782		Neale	6152	http://biobank.ndph.ox.ac.uk/showcase/field.cgi?id=6152	European	0.1302	0.1764	0.7379	0.4606	0.0295	0.0055	5.36364
JIA	Diagnoses - main ICD10: I84 Haemorrhoids	2017	337199		Neale	41202	http://biobank.ndph.ox.ac.uk/showcase/field.cgi?id=41202	European	-0.1418	0.1927	-0.7358	0.4619	0.0122	0.0043	2.83721
JIA	Non-cancer illness code_ self-reported: back problem	2017	337159		Neale	20002	http://biobank.ndph.ox.ac.uk/showcase/field.cgi?id=20002	European	-0.23	0.3128	-0.7351	0.4623	0.0056	0.0035	1.6
JIA	Comparative body size at age 10	2017	331693		Neale	1687	http://biobank.ndph.ox.ac.uk/showcase/field.cgi?id=1687	European	0.0752	0.1032	0.7285	0.4663	0.21	0.0322	6.52174
JIA	Why stopped smoking: None of the above	2017	82082		Neale	6157	http://biobank.ndph.ox.ac.uk/showcase/field.cgi?id=6157	European	0.1787	0.248	0.7204	0.4713	0.0532	0.0196	2.71429
JIA	Free cholesterol in small VLDL	2016	21559	27005778	MAGNETIC	NA	NA	European	0.1197	0.1663	0.7196	0.4718	0.3391	0.1173	2.89088
JIA	Free cholesterol in medium HDL	2016	21559	27005778	MAGNETIC	NA	NA	European	-0.164	0.2293	-0.7149	0.4746	0.2156	0.0962	2.24116
JIA	Trunk predicted mass	2017	330995		Neale	23130	http://biobank.ndph.ox.ac.uk/showcase/field.cgi?id=23130	European	-0.0476	0.0668	-0.7124	0.4762	0.4652	0.0485	9.59175
JIA	Smoking/smokers in household	2017	311142		Neale	1259	http://biobank.ndph.ox.ac.uk/showcase/field.cgi?id=1259	European	-0.1335	0.1873	-0.7124	0.4762	0.0156	0.007	2.22857
JIA	Phospholipids in very large HDL	2016	19273	27005778	MAGNETIC	NA	NA	European	-0.152	0.2141	-0.7099	0.4777	0.157	0.105	1.49524
JIA	Eczema	2015	40835	26482879	EAGLE	NA	NA	Mixed	0.106	0.1497	0.708	0.479	0.4276	0.098	4.36327
JIA	Mean platelet volume	2011	18600	22139419	HaemGen	NA	NA	European	-0.1004	0.1419	-0.7077	0.4791	0.5849	0.1193	4.90277
JIA	Qualifications: CSEs or equivalent	2017	334070		Neale	6138	http://biobank.ndph.ox.ac.uk/showcase/field.cgi?id=6138	European	0.0959	0.1362	0.704	0.4814	0.0303	0.007	4.32857
JIA	Non-cancer illness code_ self-reported: joint disorder	2017	337159		Neale	20002	http://biobank.ndph.ox.ac.uk/showcase/field.cgi?id=2000220002	European	0.2192	0.3127	0.701	0.4833	0.0049	0.004	1.225
JIA	Leptin_not_adjBMI	2016	32161	26833098	Kilpelainen	NA	NA	European	0.1884	0.2699	0.6982	0.4851	0.167	0.0547	3.05302
JIA	Diagnoses - main ICD10: N20 Calculus of kidney and ureter	2017	337199		Neale	41202	http://biobank.ndph.ox.ac.uk/showcase/field.cgi?id=41202	European	0.1515	0.2216	0.6838	0.4941	0.0123	0.0042	2.92857
JIA	Forced expiratory volume in 1 second (FEV1)	2017	48943	28166213	UK Biobank	NA	NA	European	-0.093	0.1363	-0.6829	0.4947	0.4054	0.0868	4.67051
JIA	Triglycerides in very small VLDL	2016	19273	27005778	MAGNETIC	NA	NA	European	0.1324	0.1949	0.6797	0.4967	0.2608	0.1131	2.30592
JIA	Non-cancer illness code_ self-reported: type 2 diabetes	2017	337159		Neale	20002	http://biobank.ndph.ox.ac.uk/showcase/field.cgi?id=2000220002	European	-0.1285	0.1894	-0.6783	0.4976	0.0127	0.0055	2.30909
JIA	Triglycerides in IDL	2016	19273	27005778	MAGNETIC	NA	NA	European	0.1502	0.2236	0.6719	0.5017	0.2351	0.112	2.09911
JIA	Target heart rate achieved	2017	49623		Neale	6034	http://biobank.ndph.ox.ac.uk/showcase/field.cgi?id=6034	European	-0.279	0.416	-0.6707	0.5024	0.0233	0.0261	0.89272
JIA	Mineral and other dietary supplements: Calcium	2017	336314		Neale	6179	http://biobank.ndph.ox.ac.uk/showcase/field.cgi?id=6179	European	0.1533	0.2287	0.6704	0.5026	0.012	0.0044	2.72727
JIA	Pain type(s) experienced in last month: None of the above	2017	336650		Neale	6159	http://biobank.ndph.ox.ac.uk/showcase/field.cgi?id=6159	European	0.0676	0.1009	0.6698	0.503	0.0695	0.0087	7.98851
JIA	Diagnoses - main ICD10: Z80 Family history of malignant neoplasm	2017	337199		Neale	41202	http://biobank.ndph.ox.ac.uk/showcase/field.cgi?id=41202	European	0.2973	0.4467	0.6657	0.5056	0.0028	0.0035	0.8
JIA	Diagnoses - main ICD10: I83 Varicose veins of lower extremities	2017	337199		Neale	41202	http://biobank.ndph.ox.ac.uk/showcase/field.cgi?id=41202	European	-0.1022	0.1548	-0.66	0.5093	0.0384	0.0078	4.92308
JIA	Cholesterol esters in large HDL	2016	19273	27005778	MAGNETIC	NA	NA	European	-0.1285	0.1948	-0.6597	0.5094	0.2928	0.1312	2.23171
JIA	Diagnoses - main ICD10: M10 Gout	2017	337199		Neale	41202	http://biobank.ndph.ox.ac.uk/showcase/field.cgi?id=41202	European	0.1744	0.2677	0.6516	0.5146	0.0084	0.0045	1.86667
JIA	Total lipids in very large HDL	2016	19273	27005778	MAGNETIC	NA	NA	European	-0.1735	0.2665	-0.6513	0.5149	0.1382	0.0961	1.43809
JIA	Duration of walks	2017	288266		Neale	874	http://biobank.ndph.ox.ac.uk/showcase/field.cgi?id=874	European	-0.0841	0.1293	-0.6508	0.5152	0.0574	0.0072	7.97222
JIA	Frequency of tiredness / lethargy in last 2 weeks	2017	327528		Neale	2080	http://biobank.ndph.ox.ac.uk/showcase/field.cgi?id=2080	European	0.0794	0.1223	0.649	0.5164	0.0681	0.0095	7.16842
JIA	Amyotrophic lateral sclerosis	2016	36052	27455348	Project MinE	NA	NA	European	-0.1279	0.1971	-0.6487	0.5165	0.1373	0.0502	2.73506
JIA	Getting up in morning	2017	336501		Neale	1170	http://biobank.ndph.ox.ac.uk/showcase/field.cgi?id=1170	European	0.0625	0.0966	0.6465	0.518	0.0836	0.01	8.36
JIA	Phospholipids in small VLDL	2016	21551	27005778	MAGNETIC	NA	NA	European	0.111	0.1719	0.6458	0.5184	0.2723	0.1044	2.60824
JIA	Trunk fat-free mass	2017	331030		Neale	23129	http://biobank.ndph.ox.ac.uk/showcase/field.cgi?id=23129	European	-0.043	0.0667	-0.6452	0.5188	0.4661	0.049	9.51224
JIA	Non-cancer illness code_ self-reported: varicose veins	2017	337159		Neale	20002	http://biobank.ndph.ox.ac.uk/showcase/field.cgi?id=2000220002	European	-0.1793	0.2783	-0.6442	0.5194	0.0056	0.0041	1.36585
JIA	Illnesses of siblings: Diabetes	2017	261075		Neale	20111	http://biobank.ndph.ox.ac.uk/showcase/field.cgi?id=20111	European	0.0865	0.1349	0.6412	0.5214	0.0533	0.0097	5.49485
JIA	Diagnoses - main ICD10: S09 Other and unspecified injuries of head	2017	337199		Neale	41202	http://biobank.ndph.ox.ac.uk/showcase/field.cgi?id=41202	European	0.1232	0.1927	0.6392	0.5227	0.0108	0.0058	1.86207
JIA	Illnesses of siblings: Stroke	2017	260486		Neale	20111	http://biobank.ndph.ox.ac.uk/showcase/field.cgi?id=20111	European	-0.3364	0.5272	-0.638	0.5235	0.0041	0.0055	0.745455
JIA	Illnesses of father: Diabetes	2017	293407		Neale	20107	http://biobank.ndph.ox.ac.uk/showcase/field.cgi?id=20107	European	-0.0918	0.1445	-0.6355	0.5251	0.0386	0.0111	3.47748
JIA	Concentration of small VLDL particles	2016	19273	27005778	MAGNETIC	NA	NA	European	0.1186	0.1867	0.6352	0.5253	0.3022	0.1131	2.67197
JIA	Infant head circumference	2012	10768	22504419	EGG	NA	NA	European	-0.1442	0.228	-0.6326	0.527	0.4134	0.174	2.37586
JIA	18:2 linoleic acid (LA)	2016	13527	27005778	MAGNETIC	NA	NA	European	0.1275	0.202	0.6314	0.5278	0.3494	0.152	2.29868
JIA	Family relationship satisfaction	2017	110290		Neale	4559	http://biobank.ndph.ox.ac.uk/showcase/field.cgi?id=4559	European	0.1026	0.1626	0.6309	0.5281	0.0695	0.0167	4.16168
JIA	Number of days/week walked 10+ minutes	2017	331654		Neale	864	http://biobank.ndph.ox.ac.uk/showcase/field.cgi?id=864	European	0.0853	0.1356	0.6292	0.5292	0.0559	0.008	6.9875
JIA	Isoleucine	2016	24776	27005778	MAGNETIC	NA	NA	European	0.1223	0.1949	0.6274	0.5304	0.1459	0.0704	2.07244
JIA	Types of transport used (excluding work): Public transport	2017	335650		Neale	6162	http://biobank.ndph.ox.ac.uk/showcase/field.cgi?id=6162	European	0.109	0.1738	0.6271	0.5306	0.0326	0.0055	5.92727
JIA	Reason for reducing amount of alcohol drunk: Health precaution	2017	124798		Neale	2664	http://biobank.ndph.ox.ac.uk/showcase/field.cgi?id=2664	European	-0.1276	0.2037	-0.6265	0.531	0.0405	0.0123	3.29268
JIA	Parkinsons disease	2009	5691	19915575	dbGAP	NA	NA	European	-0.0932	0.1498	-0.622	0.534	1.155	0.4171	2.76912
JIA	Prospective memory result	2017	111099		Neale	20018	http://biobank.ndph.ox.ac.uk/showcase/field.cgi?id=20018	European	0.0926	0.1497	0.6185	0.5363	0.0614	0.0165	3.72121
JIA	Chronotype	2016	128266	27494321	UK Biobank	NA	NA	European	-0.0909	0.1471	-0.6176	0.5368	0.1364	0.0206	6.62136
JIA	Non-accidental death in close genetic family	2017	105569		Neale	4501	http://biobank.ndph.ox.ac.uk/showcase/field.cgi?id=4501	European	0.466	0.7547	0.6175	0.5369	0.0082	0.0122	0.672131
JIA	Urinary albumin-to-creatinine ratio	2015	54450	26631737	CKDGen	NA	NA	European	-0.181	0.2932	-0.6171	0.5372	0.0581	0.0286	2.03147
JIA	Triglycerides in small VLDL	2016	21558	27005778	MAGNETIC	NA	NA	European	0.1024	0.1664	0.6152	0.5384	0.2946	0.1092	2.6978
JIA	Qualifications: None of the above	2017	334070		Neale	6138	http://biobank.ndph.ox.ac.uk/showcase/field.cgi?id=6138	European	0.0678	0.1104	0.6138	0.5393	0.1144	0.0143	8
JIA	Pain type(s) experienced in last month: Knee pain	2017	336650		Neale	6159	http://biobank.ndph.ox.ac.uk/showcase/field.cgi?id=6159	European	0.0663	0.1084	0.6116	0.5408	0.0619	0.0079	7.83544
JIA	Free cholesterol in large HDL	2016	21559	27005778	MAGNETIC	NA	NA	European	-0.1232	0.2018	-0.6107	0.5414	0.255	0.1133	2.25066
JIA	Forced expiratory volume in 1-second (FEV1)_ predicted	2017	110423		Neale	20153	http://biobank.ndph.ox.ac.uk/showcase/field.cgi?id=20153	European	0.0564	0.0926	0.6095	0.5422	0.3025	0.0471	6.42251
JIA	Triglycerides in very large VLDL	2016	21548	27005778	MAGNETIC	NA	NA	European	0.1055	0.1741	0.6057	0.5447	0.203	0.0763	2.66055
JIA	Age at Menarche	2014	182416	25231870	ReproGen	NA	NA	European	-0.0484	0.0803	-0.603	0.5465	0.272	0.0366	7.43169
JIA	Non-cancer illness code_ self-reported: hypopituitarism	2017	337159		Neale	20002	http://biobank.ndph.ox.ac.uk/showcase/field.cgi?id=2000220002	European	0.5601	0.9366	0.598	0.5498	0.0016	0.0035	0.457143
JIA	Mono-unsaturated fatty acids	2016	13535	27005778	MAGNETIC	NA	NA	European	0.2397	0.4027	0.5952	0.5517	0.1079	0.1053	1.02469
JIA	Acetate	2016	24748	27005778	MAGNETIC	NA	NA	European	0.1543	0.2593	0.595	0.5519	0.0876	0.0517	1.69439
JIA	Sitting height	2017	336172		Neale	20015	http://biobank.ndph.ox.ac.uk/showcase/field.cgi?id=20015	European	-0.0348	0.0587	-0.5931	0.5531	0.5012	0.0547	9.16271
JIA	Standing height	2017	336474		Neale	50	http://biobank.ndph.ox.ac.uk/showcase/field.cgi?id=50	European	-0.0346	0.0583	-0.5927	0.5534	0.7677	0.0841	9.12842
JIA	Free cholesterol to esterified cholesterol ratio	2016	13497	27005778	MAGNETIC	NA	NA	European	0.1244	0.2106	0.5906	0.5548	0.2806	0.1387	2.02307
JIA	Total cholesterol in medium VLDL	2016	21551	27005778	MAGNETIC	NA	NA	European	0.1067	0.1813	0.5887	0.5561	0.2585	0.1018	2.53929
JIA	Forced expiratory volume in 1 second (FEV1)/Forced Vital capacity(FVC)	2017	48943	28166213	UK Biobank	NA	NA	European	-0.0593	0.1017	-0.5835	0.5596	0.4619	0.0657	7.03044
JIA	Fractured bone site(s): Other bones	2017	335546		Neale	6151	http://biobank.ndph.ox.ac.uk/showcase/field.cgi?id=6151	European	0.098	0.1684	0.5816	0.5609	0.0166	0.0044	3.77273
JIA	Diastolic blood pressure_ automated reading	2017	317756		Neale	4079	http://biobank.ndph.ox.ac.uk/showcase/field.cgi?id=4079	European	0.0562	0.0971	0.5791	0.5625	0.2286	0.0235	9.72766
JIA	Diagnoses - main ICD10: K29 Gastritis and duodenitis	2017	337199		Neale	41202	http://biobank.ndph.ox.ac.uk/showcase/field.cgi?id=41202	European	0.1208	0.2088	0.5784	0.563	0.0105	0.0042	2.5
JIA	Number of days/week of moderate physical activity 10+ minutes	2017	321309		Neale	884	http://biobank.ndph.ox.ac.uk/showcase/field.cgi?id=884	European	0.0681	0.1178	0.5783	0.5631	0.0537	0.007	7.67143
JIA	Ever highly irritable/argumentative for 2 days	2017	108925		Neale	4653	http://biobank.ndph.ox.ac.uk/showcase/field.cgi?id=4653	European	-0.0812	0.1414	-0.5741	0.5659	0.0795	0.0288	2.76042
JIA	Diagnoses - main ICD10: S76 Injury of muscle and tendon at hip and thigh level	2017	337199		Neale	41202	http://biobank.ndph.ox.ac.uk/showcase/field.cgi?id=41202	European	0.2538	0.4445	0.5711	0.5679	0.0039	0.0043	0.906977
JIA	Cancer code_ self-reported: small intestine/small bowel cancer	2017	337159		Neale	20001	http://biobank.ndph.ox.ac.uk/showcase/field.cgi?id=20001	European	-0.1541	0.2711	-0.5683	0.5699	0.0086	0.0037	2.32432
JIA	Hearing difficulty/problems: Yes	2017	323978		Neale	2247	http://biobank.ndph.ox.ac.uk/showcase/field.cgi?id=2247	European	-0.0732	0.1289	-0.5677	0.5702	0.0424	0.0097	4.37113
JIA	Relative age of first facial hair	2017	151113		Neale	2375	http://biobank.ndph.ox.ac.uk/showcase/field.cgi?id=2375	European	-0.0616	0.1088	-0.5662	0.5712	0.1726	0.0246	7.01626
JIA	Age of smoking initiation	2010	47961	20418890	TAG	NA	NA	European	-0.5116	0.9047	-0.5655	0.5718	0.0234	0.0574	0.407666
JIA	Mood swings	2017	329428		Neale	1920	http://biobank.ndph.ox.ac.uk/showcase/field.cgi?id=1920	European	0.0535	0.0949	0.5635	0.5731	0.0877	0.0098	8.94898
JIA	Total lipids in very large VLDL	2016	19273	27005778	MAGNETIC	NA	NA	European	0.1043	0.1853	0.5629	0.5735	0.2347	0.0751	3.12517
JIA	Forced Vital capacity(FVC)	2017	48943	28166213	UK Biobank	NA	NA	European	-0.0743	0.1322	-0.5619	0.5742	0.3926	0.0793	4.95082
JIA	Total lipids in very small VLDL	2016	19273	27005778	MAGNETIC	NA	NA	European	0.1002	0.1786	0.5612	0.5746	0.2804	0.1161	2.41516
JIA	Diagnoses - main ICD10: H26 Other cataract	2017	337199		Neale	41202	http://biobank.ndph.ox.ac.uk/showcase/field.cgi?id=41202	European	0.1474	0.2636	0.5592	0.5761	0.0087	0.0046	1.8913
JIA	Concentration of medium VLDL particles	2016	19273	27005778	MAGNETIC	NA	NA	European	0.1025	0.1845	0.5556	0.5785	0.2832	0.0995	2.84623
JIA	Underlying (primary) cause of death: ICD10: J84.1 Other interstitial pulmonary diseases with fibrosis	2017	7637		Neale	40001	http://biobank.ndph.ox.ac.uk/showcase/field.cgi?id=40001	European	0.1915	0.345	0.5552	0.5788	0.1922	0.2193	0.876425
JIA	Mean Hippocampus	2015	13163	25607358	ENIGMA	NA	NA	European	0.1607	0.2901	0.5538	0.5797	0.2734	0.1155	2.3671
JIA	Diagnoses - main ICD10: K57 Diverticular disease of intestine	2017	337199		Neale	41202	http://biobank.ndph.ox.ac.uk/showcase/field.cgi?id=41202	European	0.1522	0.278	0.5476	0.584	0.014	0.0047	2.97872
JIA	Non-cancer illness code_ self-reported: glaucoma	2017	337159		Neale	20002	http://biobank.ndph.ox.ac.uk/showcase/field.cgi?id=2000220002	European	0.0937	0.1731	0.5416	0.5881	0.0203	0.0062	3.27419
JIA	Cancer diagnosed by doctor	2017	336272		Neale	2453	http://biobank.ndph.ox.ac.uk/showcase/field.cgi?id=2453	European	-0.1252	0.2319	-0.5397	0.5894	0.0095	0.0046	2.06522
JIA	Whole body fat-free mass	2017	331291		Neale	23101	http://biobank.ndph.ox.ac.uk/showcase/field.cgi?id=23101	European	-0.0385	0.0714	-0.5394	0.5896	0.4673	0.0468	9.98504
JIA	Wheeze or whistling in the chest in last year	2017	331257		Neale	2316	http://biobank.ndph.ox.ac.uk/showcase/field.cgi?id=2316	European	-0.0613	0.1137	-0.5393	0.5897	0.137	0.0235	5.82979
JIA	Neo-openness to experience	2012	17375	21173776	The Genetics of Personality Consortium	NA	NA	European	0.2056	0.3841	0.5351	0.5926	0.0752	0.0675	1.11407
JIA	Non-cancer illness code_ self-reported: crohns disease	2017	337159		Neale	20002	http://biobank.ndph.ox.ac.uk/showcase/field.cgi?id=2000220002	European	0.0937	0.1756	0.5337	0.5935	0.0408	0.0081	5.03704
JIA	Types of physical activity in last 4 weeks: None of the above	2017	335599		Neale	6164	http://biobank.ndph.ox.ac.uk/showcase/field.cgi?id=6164	European	0.0891	0.1681	0.5303	0.5959	0.0439	0.0073	6.0137
JIA	Total lipids in large HDL	2016	19273	27005778	MAGNETIC	NA	NA	European	-0.104	0.1979	-0.5255	0.5992	0.3138	0.1307	2.40092
JIA	Non-cancer illness code_ self-reported: hayfever/allergic rhinitis	2017	337159		Neale	20002	http://biobank.ndph.ox.ac.uk/showcase/field.cgi?id=2000220002	European	-0.0592	0.1127	-0.5253	0.5994	0.0848	0.0197	4.30457
JIA	Ever depressed for a whole week	2017	109229		Neale	4598	http://biobank.ndph.ox.ac.uk/showcase/field.cgi?id=4598	European	0.0777	0.1485	0.5231	0.6009	0.0984	0.0214	4.59813
JIA	Ever taken oral contraceptive pill	2017	180749		Neale	2784	http://biobank.ndph.ox.ac.uk/showcase/field.cgi?id=2784	European	-0.1329	0.2547	-0.5216	0.6019	0.0249	0.0074	3.36486
JIA	Work/job satisfaction	2017	75840		Neale	4537	http://biobank.ndph.ox.ac.uk/showcase/field.cgi?id=4537	European	-0.1092	0.2102	-0.5194	0.6035	0.0467	0.0237	1.97046
JIA	Maternal smoking around birth	2017	289727		Neale	1787	http://biobank.ndph.ox.ac.uk/showcase/field.cgi?id=1787	European	-0.0785	0.1513	-0.519	0.6038	0.0596	0.0093	6.4086
JIA	Other eye problems	2017	336428		Neale	6148	http://biobank.ndph.ox.ac.uk/showcase/field.cgi?id=6148	European	0.1774	0.3423	0.5183	0.6042	0.0037	0.004	0.925
JIA	Diagnoses - main ICD10: N32 Other disorders of bladder	2017	337199		Neale	41202	http://biobank.ndph.ox.ac.uk/showcase/field.cgi?id=41202	European	-0.6869	1.3275	-0.5175	0.6048	0.0022	0.0036	0.611111
JIA	Difference in height between childhood and adulthood; age 8	2013	10799	23449627	EGG	NA	NA	European	0.0939	0.1815	0.5171	0.6051	0.454	0.1524	2.979
JIA	Whole body water mass	2017	331315		Neale	23102	http://biobank.ndph.ox.ac.uk/showcase/field.cgi?id=23102	European	-0.0363	0.0708	-0.513	0.608	0.4682	0.0463	10.1123
JIA	Impedance of whole body	2017	331284		Neale	23106	http://biobank.ndph.ox.ac.uk/showcase/field.cgi?id=23106	European	0.0376	0.0734	0.512	0.6087	0.3547	0.03	11.8233
JIA	Job involves heavy manual or physical work	2017	190643		Neale	816	http://biobank.ndph.ox.ac.uk/showcase/field.cgi?id=816	European	0.0477	0.0934	0.511	0.6094	0.1488	0.021	7.08571
JIA	Guilty feelings	2017	328769		Neale	2030	http://biobank.ndph.ox.ac.uk/showcase/field.cgi?id=2030	European	-0.0613	0.1206	-0.5081	0.6114	0.0621	0.0075	8.28
JIA	Fed-up feelings	2017	330549		Neale	1960	http://biobank.ndph.ox.ac.uk/showcase/field.cgi?id=1960	European	0.0487	0.0964	0.5053	0.6134	0.0945	0.0107	8.83178
JIA	Mouth/teeth dental problems: None of the above	2017	336138		Neale	6149	http://biobank.ndph.ox.ac.uk/showcase/field.cgi?id=6149	European	-0.0561	0.1113	-0.5041	0.6142	0.0737	0.0109	6.76147
JIA	Non-cancer illness code_ self-reported: emphysema/chronic bronchitis	2017	337159		Neale	20002	http://biobank.ndph.ox.ac.uk/showcase/field.cgi?id=2000220002	European	0.0938	0.1873	0.5004	0.6168	0.0268	0.0051	5.2549
JIA	Irritability	2017	322668		Neale	1940	http://biobank.ndph.ox.ac.uk/showcase/field.cgi?id=1940	European	-0.0536	0.1072	-0.5004	0.6168	0.0912	0.0122	7.47541
JIA	Leg pain on walking	2017	110337		Neale	4728	http://biobank.ndph.ox.ac.uk/showcase/field.cgi?id=4728	European	0.0795	0.1591	0.4994	0.6175	0.0767	0.0245	3.13061
JIA	Pain type(s) experienced in last month: Back pain	2017	336650		Neale	6159	http://biobank.ndph.ox.ac.uk/showcase/field.cgi?id=6159	European	0.0641	0.1284	0.4991	0.6177	0.0384	0.0061	6.29508
JIA	Impedance of leg (left)	2017	331296		Neale	23108	http://biobank.ndph.ox.ac.uk/showcase/field.cgi?id=23108	European	-0.0367	0.0739	-0.497	0.6192	0.3372	0.0302	11.1656
JIA	Excessive daytime sleepiness	2017	112586	27992416	LaneGroup	NA	NA	European	0.1211	0.245	0.4943	0.6211	0.0315	0.0129	2.44186
JIA	Handedness (chirality/laterality): Use both right and left hands equally	2017	337130		Neale	1707	http://biobank.ndph.ox.ac.uk/showcase/field.cgi?id=1707	European	-0.1602	0.3247	-0.4934	0.6217	0.0064	0.0042	1.52381
JIA	Average weekly spirits intake	2017	240658		Neale	1598	http://biobank.ndph.ox.ac.uk/showcase/field.cgi?id=1598	European	-0.0982	0.2004	-0.4902	0.624	0.0398	0.0102	3.90196
JIA	Fractured bone site(s): Wrist	2017	335546		Neale	6151	http://biobank.ndph.ox.ac.uk/showcase/field.cgi?id=6151	European	0.122	0.2494	0.4891	0.6248	0.0062	0.0043	1.44186
JIA	Average weekly champagne plus white wine intake	2017	240864		Neale	1578	http://biobank.ndph.ox.ac.uk/showcase/field.cgi?id=1578	European	-0.0738	0.1515	-0.4873	0.6261	0.0419	0.0082	5.10976
JIA	Diagnoses - main ICD10: R14 Flatulence and related conditions	2017	337199		Neale	41202	http://biobank.ndph.ox.ac.uk/showcase/field.cgi?id=41202	European	0.1079	0.2228	0.4842	0.6282	0.0122	0.0052	2.34615
JIA	Current tobacco smoking	2017	337030		Neale	1239	http://biobank.ndph.ox.ac.uk/showcase/field.cgi?id=1239	European	-0.0707	0.1466	-0.482	0.6298	0.0677	0.0083	8.15663
JIA	Non-cancer illness code_ self-reported: diverticular disease/diverticulitis	2017	337159		Neale	20002	http://biobank.ndph.ox.ac.uk/showcase/field.cgi?id=2000220002	European	-0.0894	0.1862	-0.4803	0.631	0.016	0.0055	2.90909
JIA	Omega-9 and saturated fatty acids	2016	13506	27005778	MAGNETIC	NA	NA	European	0.2167	0.4544	0.4769	0.6334	0.1098	0.1168	0.940068
JIA	Chest pain or discomfort	2017	334053		Neale	2335	http://biobank.ndph.ox.ac.uk/showcase/field.cgi?id=2335	European	0.0749	0.1572	0.4766	0.6337	0.0489	0.0084	5.82143
JIA	Daytime dozing / sleeping (narcolepsy)	2017	336082		Neale	1220	http://biobank.ndph.ox.ac.uk/showcase/field.cgi?id=1220	European	0.0563	0.12	0.4696	0.6386	0.0468	0.0064	7.3125
JIA	Diagnoses - main ICD10: M20 Acquired deformities of fingers and toes	2017	337199		Neale	41202	http://biobank.ndph.ox.ac.uk/showcase/field.cgi?id=41202	European	-0.1341	0.2858	-0.4691	0.639	0.0079	0.004	1.975
JIA	Diagnoses - main ICD10: R31 Unspecified haematuria	2017	337199		Neale	41202	http://biobank.ndph.ox.ac.uk/showcase/field.cgi?id=41202	European	-0.1684	0.36	-0.4676	0.6401	0.0088	0.0053	1.66038
JIA	Eye problems/disorders: Glaucoma	2017	108817		Neale	6148	http://biobank.ndph.ox.ac.uk/showcase/field.cgi?id=6148	European	0.0957	0.2057	0.4651	0.6418	0.0444	0.0162	2.74074
JIA	Frequency of depressed mood in last 2 weeks	2017	323267		Neale	2050	http://biobank.ndph.ox.ac.uk/showcase/field.cgi?id=2050	European	-0.0503	0.1083	-0.4644	0.6423	0.0508	0.0075	6.77333
JIA	Leg fat mass (left)	2017	331275		Neale	23116	http://biobank.ndph.ox.ac.uk/showcase/field.cgi?id=23116	European	-0.0506	0.1091	-0.4643	0.6425	0.3407	0.0383	8.89556
JIA	Forearm Bone mineral density	2015	10805	26367794	GEFOS	NA	NA	Mixed	0.1151	0.2481	0.4641	0.6426	0.2919	0.1676	1.74165
JIA	Ratio of bisallylic groups to double bonds	2016	13524	27005778	MAGNETIC	NA	NA	European	0.0635	0.1369	0.4638	0.6428	0.8659	0.5812	1.48985
JIA	Ever had stillbirth_ spontaneous miscarriage or termination	2017	178474		Neale	2774	http://biobank.ndph.ox.ac.uk/showcase/field.cgi?id=2774	European	-0.1226	0.2644	-0.4635	0.643	0.0161	0.0083	1.93976
JIA	Ever had hysterectomy (womb removed)	2017	159679		Neale	3591	http://biobank.ndph.ox.ac.uk/showcase/field.cgi?id=3591	European	0.1285	0.2778	0.4626	0.6436	0.0266	0.0114	2.33333
JIA	Total cholesterol in very large HDL	2016	21540	27005778	MAGNETIC	NA	NA	European	-0.1688	0.3655	-0.4617	0.6443	0.088	0.0827	1.06409
JIA	Mean Caudate	2015	13171	25607358	ENIGMA	NA	NA	European	-0.0952	0.2061	-0.4617	0.6443	0.4861	0.1648	2.94964
JIA	Leg fat percentage (right)	2017	331296		Neale	23111	http://biobank.ndph.ox.ac.uk/showcase/field.cgi?id=23111	European	-0.0491	0.1066	-0.461	0.6448	0.2901	0.0283	10.2509
JIA	Illness_ injury_ bereavement_ stress in last 2 years: Marital separation/divorce	2017	335219		Neale	6145	http://biobank.ndph.ox.ac.uk/showcase/field.cgi?id=6145	European	-0.1368	0.2992	-0.4573	0.6474	0.0122	0.0048	2.54167
JIA	Average weekly fortified wine intake	2017	241381		Neale	1608	http://biobank.ndph.ox.ac.uk/showcase/field.cgi?id=1608	European	-0.1287	0.2855	-0.4507	0.6522	0.0128	0.0067	1.91045
JIA	Leg fat percentage (left)	2017	331278		Neale	23115	http://biobank.ndph.ox.ac.uk/showcase/field.cgi?id=23115	European	-0.0483	0.1081	-0.4469	0.6549	0.2957	0.0295	10.0237
JIA	Free cholesterol in medium VLDL	2016	21240	27005778	MAGNETIC	NA	NA	European	0.0727	0.163	0.4463	0.6554	0.2726	0.0987	2.7619
JIA	Basal metabolic rate	2017	331307		Neale	23105	http://biobank.ndph.ox.ac.uk/showcase/field.cgi?id=23105	European	-0.034	0.0768	-0.4428	0.6579	0.4589	0.0455	10.0857
JIA	Total lipids in small LDL	2016	19273	27005778	MAGNETIC	NA	NA	European	-0.0872	0.197	-0.4424	0.6582	0.2942	0.1351	2.17765
JIA	Ever unenthusiastic/disinterested for a whole week	2017	106868		Neale	4631	http://biobank.ndph.ox.ac.uk/showcase/field.cgi?id=4631	European	0.0648	0.1468	0.4414	0.6589	0.0818	0.0235	3.48085
JIA	Relative age voice broke	2017	144645		Neale	2385	http://biobank.ndph.ox.ac.uk/showcase/field.cgi?id=2385	European	0.0505	0.1145	0.4412	0.6591	0.1111	0.0159	6.98742
JIA	Mean Accumbens	2015	13112	25607358	ENIGMA	NA	NA	European	-0.282	0.6402	-0.4404	0.6596	0.045	0.1041	0.432277
JIA	Financial situation satisfaction	2017	110814		Neale	4581	http://biobank.ndph.ox.ac.uk/showcase/field.cgi?id=4581	European	0.0527	0.1203	0.4379	0.6615	0.0844	0.0197	4.28426
JIA	Blood clot_ DVT_ bronchitis_ emphysema_ asthma_ rhinitis_ eczema_ allergy diagnosed by doctor: Asthma	2017	336782		Neale	6152	http://biobank.ndph.ox.ac.uk/showcase/field.cgi?id=6152	European	-0.0477	0.1101	-0.4334	0.6647	0.2505	0.0555	4.51351
JIA	Serum total triglycerides	2016	21545	27005778	MAGNETIC	NA	NA	European	0.0727	0.168	0.4327	0.6652	0.2594	0.1036	2.50386
JIA	Frequency of unenthusiasm / disinterest in last 2 weeks	2017	326730		Neale	2060	http://biobank.ndph.ox.ac.uk/showcase/field.cgi?id=2060	European	-0.053	0.1235	-0.4295	0.6675	0.0457	0.0065	7.03077
JIA	Phospholipids in medium VLDL	2016	21240	27005778	MAGNETIC	NA	NA	European	0.0733	0.1706	0.4296	0.6675	0.2806	0.1011	2.77547
JIA	Tense / highly strung	2017	327232		Neale	1990	http://biobank.ndph.ox.ac.uk/showcase/field.cgi?id=1990	European	0.0484	0.1134	0.427	0.6694	0.0873	0.0097	9
JIA	Fasting proinsulin	2011	10701	20081858	MAGIC	NA	NA	European	0.2868	0.6831	0.4198	0.6747	0.0875	0.1501	0.582945
JIA	Neck/shoulder pain for 3+ months	2017	75651		Neale	3404	http://biobank.ndph.ox.ac.uk/showcase/field.cgi?id=3404	European	-0.14	0.3338	-0.4195	0.6748	0.018	0.0215	0.837209
JIA	Impedance of leg (right)	2017	331301		Neale	23107	http://biobank.ndph.ox.ac.uk/showcase/field.cgi?id=23107	European	-0.0317	0.0757	-0.4182	0.6758	0.3321	0.0293	11.3345
JIA	Leg fat mass (right)	2017	331293		Neale	23112	http://biobank.ndph.ox.ac.uk/showcase/field.cgi?id=23112	European	-0.0453	0.1083	-0.4181	0.6759	0.3363	0.0376	8.94415
JIA	Concentration of small LDL particles	2016	19273	27005778	MAGNETIC	NA	NA	European	-0.0778	0.1883	-0.4134	0.6793	0.3153	0.1298	2.42912
JIA	Pain type(s) experienced in last month: Headache	2017	336650		Neale	6159	http://biobank.ndph.ox.ac.uk/showcase/field.cgi?id=6159	European	0.0508	0.1246	0.408	0.6833	0.0702	0.0095	7.38947
JIA	Home area population density - urban or rural: England/Wales - Village - less sparse	2017	333997		Neale	20118	http://biobank.ndph.ox.ac.uk/showcase/field.cgi?id=20118	European	0.1131	0.2779	0.407	0.684	0.0051	0.0048	1.0625
JIA	Concentration of large HDL particles	2016	19273	27005778	MAGNETIC	NA	NA	European	-0.0798	0.1977	-0.4038	0.6864	0.328	0.13	2.52308
JIA	Pulse rate_ automated reading	2017	317756		Neale	102	http://biobank.ndph.ox.ac.uk/showcase/field.cgi?id=102	European	-0.0366	0.0908	-0.4029	0.687	0.194	0.0183	10.6011
JIA	Major depressive disorder	2013	18759	22472876	PGC	NA	NA	European	0.0868	0.2153	0.4029	0.687	0.1564	0.083	1.88434
JIA	Headaches for 3+ months	2017	65583		Neale	3799	http://biobank.ndph.ox.ac.uk/showcase/field.cgi?id=3799	European	0.0951	0.2368	0.4015	0.688	0.0321	0.0213	1.50704
JIA	Vitamin and mineral supplements: Vitamin D	2017	335591		Neale	6155	http://biobank.ndph.ox.ac.uk/showcase/field.cgi?id=6155	European	-0.1537	0.3926	-0.3915	0.6954	0.0042	0.0053	0.792453
JIA	Phospholipids in large VLDL	2016	21239	27005778	MAGNETIC	NA	NA	European	0.0636	0.1631	0.3901	0.6964	0.2471	0.0857	2.88331
JIA	Drive faster than motorway speed limit	2017	306030		Neale	1100	http://biobank.ndph.ox.ac.uk/showcase/field.cgi?id=1100	European	-0.043	0.1103	-0.3898	0.6967	0.0726	0.0086	8.44186
JIA	Forced expiratory volume in 1 second (FEV1)/Forced Vital capacity(FVC)	2011	48152	21946350	SpiroMetaplusCHARGE	NA	NA	European	0.0838	0.2152	0.3897	0.6968	0.2524	0.0577	4.37435
JIA	Arm fat percentage (left)	2017	331198		Neale	23123	http://biobank.ndph.ox.ac.uk/showcase/field.cgi?id=23123	European	0.0416	0.1079	0.3852	0.7001	0.334	0.0379	8.81266
JIA	Alanine	2016	24796	27005778	MAGNETIC	NA	NA	European	-0.0945	0.2478	-0.3814	0.7029	0.1008	0.0622	1.62058
JIA	Cancer code_ self-reported: breast cancer	2017	337159		Neale	20001	http://biobank.ndph.ox.ac.uk/showcase/field.cgi?id=20001	European	0.0735	0.1927	0.3813	0.703	0.0118	0.0045	2.62222
JIA	Mouth/teeth dental problems: Bleeding gums	2017	336138		Neale	6149	http://biobank.ndph.ox.ac.uk/showcase/field.cgi?id=6149	European	0.0761	0.2	0.3808	0.7033	0.0283	0.006	4.71667
JIA	Valine	2016	24900	27005778	MAGNETIC	NA	NA	European	0.0966	0.2537	0.3809	0.7033	0.0783	0.0628	1.24682
JIA	Height; Females at age 10 and males at age 12	2013	13960	23449627	EGG	NA	NA	European	-0.0537	0.1415	-0.3794	0.7044	0.8605	0.1785	4.82073
JIA	Forced vital capacity (FVC)	2017	307638		Neale	3062	http://biobank.ndph.ox.ac.uk/showcase/field.cgi?id=3062	European	-0.0293	0.0774	-0.3787	0.7049	0.2579	0.0284	9.08099
JIA	Childhood obesity	2012	13848	22484627	EGG	NA	NA	European	-0.0665	0.1767	-0.3762	0.7068	0.4227	0.1268	3.3336
JIA	Duration of light DIY	2017	168725		Neale	1021	http://biobank.ndph.ox.ac.uk/showcase/field.cgi?id=1021	European	-0.0593	0.1578	-0.3761	0.7069	0.0439	0.0106	4.14151
JIA	Arm fat percentage (right)	2017	331249		Neale	23119	http://biobank.ndph.ox.ac.uk/showcase/field.cgi?id=23119	European	0.0404	0.1077	0.375	0.7077	0.3279	0.0378	8.6746
JIA	Transport type for commuting to job workplace: Cycle	2017	177550		Neale	6143	http://biobank.ndph.ox.ac.uk/showcase/field.cgi?id=6143	European	0.0788	0.2103	0.3749	0.7078	0.0197	0.0086	2.2907
JIA	Pain type(s) experienced in last month: Neck or shoulder pain	2017	336650		Neale	6159	http://biobank.ndph.ox.ac.uk/showcase/field.cgi?id=6159	European	0.041	0.1096	0.3743	0.7082	0.0352	0.007	5.02857
JIA	Non-cancer illness code_ self-reported: asthma	2017	337159		Neale	20002	http://biobank.ndph.ox.ac.uk/showcase/field.cgi?id=2000220002	European	-0.0412	0.1103	-0.3735	0.7088	0.2552	0.0565	4.51681
JIA	Blood clot_ DVT_ bronchitis_ emphysema_ asthma_ rhinitis_ eczema_ allergy diagnosed by doctor: Blood clot in the lung	2017	336782		Neale	6152	http://biobank.ndph.ox.ac.uk/showcase/field.cgi?id=6152	European	0.1451	0.3896	0.3725	0.7095	0.0048	0.0049	0.979592
JIA	Reason for glasses/contact lenses: For long-sightedness_ i.e. for distance and near_ but particularly for near tasks like reading (called hypermetropia)	2017	335700		Neale	6147	http://biobank.ndph.ox.ac.uk/showcase/field.cgi?id=6147	European	-0.0767	0.2078	-0.3694	0.7118	0.0162	0.0048	3.375
JIA	Exposure to tobacco smoke outside home	2017	286550		Neale	1279	http://biobank.ndph.ox.ac.uk/showcase/field.cgi?id=1279	European	-0.0613	0.1692	-0.3622	0.7172	0.0426	0.0087	4.89655
JIA	Autism spectrum disorder	2015	10263		PGC	NA	NA	European	-0.0887	0.2458	-0.3607	0.7183	0.4603	0.1701	2.70606
JIA	Diagnoses - main ICD10: K20 Oesophagitis	2017	337199		Neale	41202	http://biobank.ndph.ox.ac.uk/showcase/field.cgi?id=41202	European	-0.2061	0.5717	-0.3604	0.7185	0.0027	0.0038	0.710526
JIA	Forced vital capacity (FVC)_ Best measure	2017	255492		Neale	20151	http://biobank.ndph.ox.ac.uk/showcase/field.cgi?id=20151	European	-0.0283	0.0786	-0.3604	0.7186	0.285	0.0349	8.16619
JIA	Birth weight	2017	193063		Neale	20022	http://biobank.ndph.ox.ac.uk/showcase/field.cgi?id=20022	European	0.0475	0.1322	0.3595	0.7193	0.2099	0.0255	8.23137
JIA	Concentration of very small VLDL particles	2016	19273	27005778	MAGNETIC	NA	NA	European	0.0583	0.1637	0.3565	0.7215	0.3275	0.1211	2.70438
JIA	Non-cancer illness code_ self-reported: gout	2017	337159		Neale	20002	http://biobank.ndph.ox.ac.uk/showcase/field.cgi?id=2000220002	European	-0.0351	0.099	-0.3552	0.7224	0.0574	0.0128	4.48438
JIA	Diagnoses - main ICD10: K22 Other diseases of oesophagus	2017	337199		Neale	41202	http://biobank.ndph.ox.ac.uk/showcase/field.cgi?id=41202	European	0.0867	0.2452	0.3536	0.7236	0.0084	0.0055	1.52727
JIA	Duration of strenuous sports	2017	34342		Neale	1001	http://biobank.ndph.ox.ac.uk/showcase/field.cgi?id=1001	European	-0.2299	0.6513	-0.353	0.7241	0.0343	0.0403	0.851117
JIA	Phospholipids in large HDL	2016	19273	27005778	MAGNETIC	NA	NA	European	-0.0736	0.209	-0.3524	0.7245	0.3219	0.1284	2.50701
JIA	Phospholipids in medium LDL	2016	21558	27005778	MAGNETIC	NA	NA	European	-0.0739	0.2103	-0.3513	0.7253	0.2298	0.1233	1.86375
JIA	Hand grip strength (left)	2017	335821		Neale	46	http://biobank.ndph.ox.ac.uk/showcase/field.cgi?id=46	European	-0.0336	0.0963	-0.3495	0.7267	0.1333	0.014	9.52143
JIA	LDL cholesterol	2010	95454	20686565	GLGC	NA	NA	European	-0.0569	0.1637	-0.3478	0.728	0.1767	0.1647	1.07286
JIA	Tinnitus: Yes_ but not now_ but have in the past	2017	109411		Neale	4803	http://biobank.ndph.ox.ac.uk/showcase/field.cgi?id=4803	European	0.0844	0.2451	0.3444	0.7305	0.042	0.0141	2.97872
JIA	Neuroticism score	2017	274108		Neale	20127	http://biobank.ndph.ox.ac.uk/showcase/field.cgi?id=20127	European	0.0338	0.0989	0.3415	0.7327	0.1502	0.0165	9.10303
JIA	Townsend deprivation index at recruitment	2017	336798		Neale	189	http://biobank.ndph.ox.ac.uk/showcase/field.cgi?id=189	European	0.048	0.1408	0.3408	0.7332	0.043	0.0067	6.41791
JIA	Mean diameter for VLDL particles	2016	19273	27005778	MAGNETIC	NA	NA	European	0.0486	0.1451	0.3347	0.7379	0.3444	0.0972	3.54321
JIA	Concentration of chylomicrons and largest VLDL particles	2016	18960	27005778	MAGNETIC	NA	NA	European	-0.0708	0.2123	-0.3336	0.7387	0.2374	0.0811	2.92725
JIA	Transport type for commuting to job workplace: Car/motor vehicle	2017	177550		Neale	6143	http://biobank.ndph.ox.ac.uk/showcase/field.cgi?id=6143	European	-0.0933	0.2798	-0.3334	0.7389	0.031	0.0105	2.95238
JIA	Waist-to-hip ratio	2015	212244	25673412	GIANT	NA	NA	European	-0.0398	0.1202	-0.3314	0.7404	0.1674	0.0263	6.36502
JIA	Diagnoses - main ICD10: I30 Acute pericarditis	2017	337199		Neale	41202	http://biobank.ndph.ox.ac.uk/showcase/field.cgi?id=41202	European	0.1157	0.3494	0.3311	0.7406	0.0048	0.0045	1.06667
JIA	Tyrosine	2016	24925	27005778	MAGNETIC	NA	NA	European	-0.0499	0.1511	-0.3301	0.7413	0.3858	0.2407	1.60283
JIA	Free cholesterol in IDL	2016	21559	27005778	MAGNETIC	NA	NA	European	0.0526	0.1596	0.3294	0.7419	0.3222	0.1229	2.62164
JIA	Alcohol intake versus 10 years previously	2017	313248		Neale	1628	http://biobank.ndph.ox.ac.uk/showcase/field.cgi?id=1628	European	0.0392	0.1196	0.3281	0.7428	0.0478	0.0102	4.68627
JIA	Platelet count	2011	48666	22139419	HaemGen	NA	NA	European	-0.0322	0.0999	-0.3219	0.7476	0.334	0.0449	7.43875
JIA	PGC cross-disorder analysis	2013	61220	23453885	PGC	NA	NA	European	0.0388	0.1214	0.3197	0.7492	0.2977	0.0585	5.08889
JIA	Phospholipids in large LDL	2016	21550	27005778	MAGNETIC	NA	NA	European	-0.0614	0.196	-0.3133	0.754	0.2226	0.1199	1.85655
JIA	Diagnoses - main ICD10: M23 Internal derangement of knee	2017	337199		Neale	41202	http://biobank.ndph.ox.ac.uk/showcase/field.cgi?id=41202	European	0.1017	0.3275	0.3106	0.7561	0.0075	0.0046	1.63043
JIA	Total lipids in medium VLDL	2016	19273	27005778	MAGNETIC	NA	NA	European	0.0602	0.1942	0.31	0.7566	0.2763	0.0995	2.77688
JIA	Non-cancer illness code_ self-reported: eczema/dermatitis	2017	337159		Neale	20002	http://biobank.ndph.ox.ac.uk/showcase/field.cgi?id=2000220002	European	-0.0518	0.1691	-0.3061	0.7596	0.0487	0.0101	4.82178
JIA	Time spent driving	2017	224813		Neale	1090	http://biobank.ndph.ox.ac.uk/showcase/field.cgi?id=1090	European	-0.0304	0.1015	-0.2991	0.7649	0.0589	0.0098	6.0102
JIA	Types of transport used (excluding work): Car/motor vehicle	2017	335650		Neale	6162	http://biobank.ndph.ox.ac.uk/showcase/field.cgi?id=6162	European	-0.0634	0.2166	-0.2928	0.7697	0.015	0.0052	2.88462
JIA	Forced expiratory volume in 1 second (FEV1)/Forced Vital capacity(FVC)	2015	38199	26635082	SpiroMetaplusCHARGE	NA	NA	European	0.0614	0.2099	0.2922	0.7701	0.2114	0.049	4.31429
JIA	Non-cancer illness code_ self-reported: depression	2017	337159		Neale	20002	http://biobank.ndph.ox.ac.uk/showcase/field.cgi?id=2000220002	European	0.0543	0.1866	0.2912	0.7709	0.0181	0.0046	3.93478
JIA	Qualifications: Other professional qualifications eg: nursing_ teaching	2017	334070		Neale	6138	http://biobank.ndph.ox.ac.uk/showcase/field.cgi?id=6138	European	-0.039	0.1347	-0.2896	0.7721	0.05	0.0085	5.88235
JIA	Happiness	2017	110935		Neale	4526	http://biobank.ndph.ox.ac.uk/showcase/field.cgi?id=4526	European	0.0443	0.1546	0.2868	0.7743	0.0905	0.016	5.65625
JIA	Non-cancer illness code_ self-reported: pulmonary embolism +/- dvt	2017	337159		Neale	20002	http://biobank.ndph.ox.ac.uk/showcase/field.cgi?id=2000220002	European	0.1009	0.3556	0.2837	0.7767	0.0057	0.0046	1.23913
JIA	Non-cancer illness code_ self-reported: uterine fibroids	2017	337159		Neale	20002	http://biobank.ndph.ox.ac.uk/showcase/field.cgi?id=2000220002	European	-0.088	0.314	-0.2803	0.7793	0.0043	0.0041	1.04878
JIA	Total lipids in medium LDL	2016	19273	27005778	MAGNETIC	NA	NA	European	-0.0564	0.2018	-0.2795	0.7799	0.2855	0.14	2.03929
JIA	Total Cholesterol	2010	99900	20686565	GLGC	NA	NA	European	-0.0361	0.1309	-0.2756	0.7829	0.2616	0.1398	1.87124
JIA	Urinary albumin-to-creatinine ratio (non-diabetes)	2015	46061	26631737	CKDGen	NA	NA	European	-0.0889	0.3229	-0.2752	0.7832	0.0578	0.0328	1.7622
JIA	Medication for pain relief_ constipation_ heartburn: Omeprazole (e.g. Zanprol)	2017	333581		Neale	6154	http://biobank.ndph.ox.ac.uk/showcase/field.cgi?id=6154	European	0.0429	0.156	0.275	0.7833	0.0254	0.006	4.23333
JIA	Concentration of IDL particles	2016	19273	27005778	MAGNETIC	NA	NA	European	0.0505	0.1847	0.2736	0.7844	0.2892	0.1263	2.28979
JIA	Triglycerides in medium VLDL	2016	21241	27005778	MAGNETIC	NA	NA	European	0.0455	0.1666	0.2732	0.7847	0.2531	0.0908	2.78744
JIA	Total lipids in IDL	2016	19273	27005778	MAGNETIC	NA	NA	European	0.0506	0.1851	0.2732	0.7847	0.291	0.1264	2.30222
JIA	Non-cancer illness code_ self-reported: kidney stone/ureter stone/bladder stone	2017	337159		Neale	20002	http://biobank.ndph.ox.ac.uk/showcase/field.cgi?id=2000220002	European	0.0832	0.3122	0.2666	0.7897	0.0061	0.0051	1.19608
JIA	Frequency of tenseness / restlessness in last 2 weeks	2017	325169		Neale	2070	http://biobank.ndph.ox.ac.uk/showcase/field.cgi?id=2070	European	-0.0353	0.1334	-0.2643	0.7915	0.0598	0.008	7.475
JIA	Non-cancer illness code_ self-reported: muscle or soft tissue injuries	2017	337159		Neale	20002	http://biobank.ndph.ox.ac.uk/showcase/field.cgi?id=2000220002	European	-0.1326	0.5052	-0.2626	0.7929	0.0027	0.0043	0.627907
JIA	Number of incorrect matches in round	2017	336881		Neale			European	0.0347	0.1335	0.2597	0.7951	0.0682	0.0075	9.09333
JIA	Whole body fat mass	2017	330762		Neale	23100	http://biobank.ndph.ox.ac.uk/showcase/field.cgi?id=23100	European	-0.0282	0.109	-0.2584	0.7961	0.353	0.0402	8.78109
JIA	HOMA-IR	2011	46186	20081858	MAGIC	NA	NA	European	0.0433	0.1675	0.2583	0.7962	0.1611	0.0477	3.37736
JIA	Loneliness_ isolation	2017	332263		Neale	2020	http://biobank.ndph.ox.ac.uk/showcase/field.cgi?id=2020	European	0.0348	0.1354	0.2567	0.7974	0.0493	0.0072	6.84722
JIA	Body fat	2016	100716	26833246	Lu	NA	NA	Mixed	-0.0399	0.1581	-0.2526	0.8006	0.1556	0.0298	5.22148
JIA	Total lipids in chylomicrons and largest VLDL particles	2016	18960	27005778	MAGNETIC	NA	NA	European	0.0478	0.1917	0.2494	0.803	0.227	0.0719	3.15716
JIA	Phospholipids in chylomicrons and largest VLDL particles	2016	21542	27005778	MAGNETIC	NA	NA	European	0.048	0.1928	0.2488	0.8035	0.1712	0.0698	2.45272
JIA	Falls in the last year	2017	336617		Neale	2296	http://biobank.ndph.ox.ac.uk/showcase/field.cgi?id=2296	European	0.0373	0.1509	0.247	0.8049	0.0308	0.0061	5.04918
JIA	Blood clot_ DVT_ bronchitis_ emphysema_ asthma_ rhinitis_ eczema_ allergy diagnosed by doctor: None of the above	2017	336782		Neale	6152	http://biobank.ndph.ox.ac.uk/showcase/field.cgi?id=6152	European	-0.0229	0.0929	-0.2461	0.8056	0.3373	0.0631	5.34548
JIA	Number of older siblings	2017	95618		Neale	5057	http://biobank.ndph.ox.ac.uk/showcase/field.cgi?id=5057	European	-0.0533	0.2165	-0.246	0.8057	0.023	0.0144	1.59722
JIA	Number of live births	2017	180952		Neale	2734	http://biobank.ndph.ox.ac.uk/showcase/field.cgi?id=2734	European	0.0376	0.1578	0.2382	0.8118	0.0677	0.0129	5.24806
JIA	Total cholesterol in IDL	2016	19273	27005778	MAGNETIC	NA	NA	European	0.0439	0.1853	0.2371	0.8126	0.3007	0.1256	2.39411
JIA	Subjective well being	2016	298420	27089181	SSGAC	NA	NA	European	-0.0316	0.1336	-0.2365	0.8131	0.0281	0.0056	5.01786
JIA	Hip circumference	2017	336601		Neale	49	http://biobank.ndph.ox.ac.uk/showcase/field.cgi?id=49	European	0.0254	0.1077	0.2362	0.8133	0.3559	0.0445	7.99775
JIA	Diagnoses - main ICD10: R04 Haemorrhage from respiratory passages	2017	337199		Neale	41202	http://biobank.ndph.ox.ac.uk/showcase/field.cgi?id=41202	European	-0.0883	0.3749	-0.2355	0.8138	0.0053	0.0037	1.43243
JIA	Mean diameter for HDL particles	2016	19273	27005778	MAGNETIC	NA	NA	European	-0.0467	0.1983	-0.2353	0.8139	0.2559	0.1145	2.23493
JIA	Concentration of medium LDL particles	2016	19273	27005778	MAGNETIC	NA	NA	European	-0.0472	0.2007	-0.235	0.8142	0.287	0.1371	2.09336
JIA	Intelligence	2017	78308	28530673	CNCR-CTG	NA	NA	European	-0.0266	0.114	-0.233	0.8157	0.2573	0.0383	6.71802
JIA	Weight	2017	336227		Neale			European	-0.0222	0.0955	-0.2325	0.8161	0.415	0.0454	9.14097
JIA	Apolipoprotein B	2016	20690	27005778	MAGNETIC	NA	NA	European	0.0481	0.2094	0.2297	0.8184	0.2508	0.1216	2.0625
JIA	Diagnoses - main ICD10: M24 Other specific joint derangements	2017	337199		Neale	41202	http://biobank.ndph.ox.ac.uk/showcase/field.cgi?id=41202	European	0.1308	0.5778	0.2264	0.8209	0.0019	0.0034	0.558824
JIA	Total lipids in large VLDL	2016	18960	27005778	MAGNETIC	NA	NA	European	0.0387	0.1745	0.2216	0.8246	0.2664	0.081	3.28889
JIA	Weight change compared with 1 year ago	2017	331803		Neale	2306	http://biobank.ndph.ox.ac.uk/showcase/field.cgi?id=2306	European	0.0391	0.177	0.2208	0.8253	0.0161	0.0066	2.43939
JIA	Illness_ injury_ bereavement_ stress in last 2 years: None of the above	2017	335219		Neale	6145	http://biobank.ndph.ox.ac.uk/showcase/field.cgi?id=6145	European	-0.0297	0.1351	-0.2199	0.8259	0.0298	0.0057	5.22807
JIA	Pain type(s) experienced in last month: Stomach or abdominal pain	2017	336650		Neale	6159	http://biobank.ndph.ox.ac.uk/showcase/field.cgi?id=6159	European	0.0326	0.1483	0.2196	0.8262	0.0237	0.0057	4.15789
JIA	Pain type(s) experienced in last month: Hip pain	2017	336650		Neale	6159	http://biobank.ndph.ox.ac.uk/showcase/field.cgi?id=6159	European	-0.0369	0.1689	-0.2184	0.8271	0.0205	0.005	4.1
JIA	Hair/balding pattern: Pattern 2	2017	154988		Neale	2395	http://biobank.ndph.ox.ac.uk/showcase/field.cgi?id=2395	European	-0.0302	0.1389	-0.2176	0.8278	0.0549	0.0142	3.8662
JIA	Age at last live birth	2017	123676		Neale	2764	http://biobank.ndph.ox.ac.uk/showcase/field.cgi?id=2764	European	0.0206	0.0946	0.2174	0.8279	0.1386	0.03	4.62
JIA	Ever had prostate specific antigen (PSA) test	2017	147970		Neale	2365	http://biobank.ndph.ox.ac.uk/showcase/field.cgi?id=2365	European	-0.0385	0.1821	-0.2116	0.8324	0.0469	0.0115	4.07826
JIA	Bilateral oophorectomy (both ovaries removed)	2017	178676		Neale	2834	http://biobank.ndph.ox.ac.uk/showcase/field.cgi?id=2834	European	-0.0613	0.2902	-0.2112	0.8327	0.0125	0.0092	1.3587
JIA	Total cholesterol in medium LDL	2016	21559	27005778	MAGNETIC	NA	NA	European	-0.0449	0.2222	-0.2022	0.8398	0.2155	0.1284	1.67835
JIA	Diagnoses - main ICD10: S52 Fracture of forearm	2017	337199		Neale	41202	http://biobank.ndph.ox.ac.uk/showcase/field.cgi?id=41202	European	0.0353	0.1759	0.2008	0.8409	0.0114	0.006	1.9
JIA	Forced Vital capacity(FVC)	2015	38199	26635082	SpiroMetaplusCHARGE	NA	NA	European	0.0325	0.1634	0.1987	0.8425	0.1983	0.0426	4.65493
JIA	Neuroticism	2016	170911	27089181	SSGAC	NA	NA	European	-0.0209	0.1062	-0.1969	0.8439	0.1278	0.0202	6.32673
JIA	Medication for cholesterol_ blood pressure or diabetes: Blood pressure medication	2017	154702		Neale	6177	http://biobank.ndph.ox.ac.uk/showcase/field.cgi?id=6177	European	0.0218	0.1112	0.196	0.8446	0.181	0.0219	8.26484
JIA	Reason for glasses/contact lenses: For astigmatism	2017	335700		Neale	6147	http://biobank.ndph.ox.ac.uk/showcase/field.cgi?id=6147	European	0.0463	0.24	0.193	0.8469	0.0104	0.0051	2.03922
JIA	Sleep duration	2017	335410		Neale	1160	http://biobank.ndph.ox.ac.uk/showcase/field.cgi?id=1160	European	-0.0223	0.1171	-0.1901	0.8492	0.0779	0.0094	8.28723
JIA	Number of depression episodes	2017	42378		Neale	4620	http://biobank.ndph.ox.ac.uk/showcase/field.cgi?id=4620	European	-0.0395	0.2091	-0.1889	0.8501	0.1158	0.0392	2.95408
JIA	Doctor diagnosed hayfever or allergic rhinitis	2017	83529		Neale	22126	http://biobank.ndph.ox.ac.uk/showcase/field.cgi?id=22126	European	0.0211	0.1137	0.1857	0.8527	0.3432	0.0709	4.84062
JIA	Sleeplessness / insomnia	2017	336965		Neale	1200	http://biobank.ndph.ox.ac.uk/showcase/field.cgi?id=1200	European	0.0215	0.1173	0.1838	0.8542	0.0736	0.009	8.17778
JIA	Frequency of other exercises in last 4 weeks	2017	161170		Neale	3637	http://biobank.ndph.ox.ac.uk/showcase/field.cgi?id=3637	European	-0.043	0.2372	-0.1812	0.8562	0.0369	0.0122	3.02459
JIA	Cholesterol esters in medium LDL	2016	19273	27005778	MAGNETIC	NA	NA	European	-0.0367	0.2048	-0.1791	0.8579	0.2805	0.138	2.03261
JIA	Triglycerides in small HDL	2016	21558	27005778	MAGNETIC	NA	NA	European	0.045	0.2528	0.1782	0.8586	0.195	0.1034	1.88588
JIA	Leg fat-free mass (left)	2017	331258		Neale	23117	http://biobank.ndph.ox.ac.uk/showcase/field.cgi?id=23117	European	-0.0144	0.0815	-0.1762	0.8601	0.4264	0.0434	9.82488
JIA	Frequency of travelling from home to job workplace	2017	190557		Neale	777	http://biobank.ndph.ox.ac.uk/showcase/field.cgi?id=777	European	-0.0407	0.2325	-0.1749	0.8611	0.0159	0.0071	2.23944
JIA	Age when periods started (menarche)	2017	176008		Neale	2714	http://biobank.ndph.ox.ac.uk/showcase/field.cgi?id=2714	European	0.017	0.0969	0.175	0.8611	0.2949	0.0331	8.90937
JIA	Triglycerides in large VLDL	2016	21239	27005778	MAGNETIC	NA	NA	European	0.0295	0.1696	0.1737	0.8621	0.2536	0.0825	3.07394
JIA	Urate	2013	110347	23263486	GUGC	NA	NA	European	0.0192	0.1112	0.1724	0.8631	0.2019	0.0392	5.15051
JIA	Attention deficit hyperactivity disorder	2010	5422	20732625	PGC	NA	NA	European	0.0263	0.154	0.1706	0.8646	0.7929	0.3119	2.54216
JIA	Blood clot_ DVT_ bronchitis_ emphysema_ asthma_ rhinitis_ eczema_ allergy diagnosed by doctor: Hayfever_ allergic rhinitis or eczema	2017	336782		Neale	6152	http://biobank.ndph.ox.ac.uk/showcase/field.cgi?id=6152	European	0.0162	0.0967	0.1679	0.8666	0.3031	0.0509	5.95481
JIA	Diagnoses - main ICD10: D25 Leiomyoma of uterus	2017	337199		Neale	41202	http://biobank.ndph.ox.ac.uk/showcase/field.cgi?id=41202	European	-0.0371	0.2245	-0.1651	0.8689	0.01	0.0052	1.92308
JIA	Pulse wave Arterial Stiffness index	2017	109813		Neale	21021	http://biobank.ndph.ox.ac.uk/showcase/field.cgi?id=21021	European	0.0376	0.2318	0.1623	0.8711	0.0802	0.0187	4.28877
JIA	Triglycerides in chylomicrons and largest VLDL particles	2016	21540	27005778	MAGNETIC	NA	NA	European	0.0294	0.1859	0.1584	0.8741	0.1661	0.0734	2.26294
JIA	Mean Pallidum	2015	13142	25607358	ENIGMA	NA	NA	European	-0.0321	0.2098	-0.153	0.8784	0.2548	0.1106	2.3038
JIA	Diagnoses - main ICD10: K30 Dyspepsia	2017	337199		Neale	41202	http://biobank.ndph.ox.ac.uk/showcase/field.cgi?id=41202	European	-0.0307	0.201	-0.1526	0.8787	0.0113	0.0042	2.69048
JIA	Schizophrenia	2014	77096	25056061	PGC	NA	NA	Mixed	0.0146	0.0972	0.1505	0.8804	0.7616	0.0909	8.37844
JIA	Lumbar Spine bone mineral density	2015	44731	26367794	GEFOS	NA	NA	Mixed	-0.0252	0.1681	-0.1498	0.8809	0.2207	0.0458	4.81878
JIA	Most recent bowel cancer screening	2017	75920		Neale	2355	http://biobank.ndph.ox.ac.uk/showcase/field.cgi?id=2355	European	0.0332	0.2262	0.1468	0.8833	0.0433	0.0163	2.65644
JIA	Hair/balding pattern: Pattern 4	2017	154988		Neale	2395	http://biobank.ndph.ox.ac.uk/showcase/field.cgi?id=2395	European	-0.0131	0.0895	-0.1467	0.8834	0.2549	0.0627	4.06539
JIA	Neuroticism	2014	160958	24828478	The Genetics of Personality Consortium	NA	NA	European	-0.0237	0.1628	-0.1457	0.8841	0.0292	0.0087	3.35632
JIA	Leg predicted mass (left)	2017	331253		Neale	23118	http://biobank.ndph.ox.ac.uk/showcase/field.cgi?id=23118	European	-0.0119	0.0818	-0.1451	0.8846	0.4268	0.0433	9.85681
JIA	Average number of methylene groups per a double bond	2016	13532	27005778	MAGNETIC	NA	NA	European	-0.0203	0.1403	-0.1449	0.8848	0.5553	0.3713	1.49556
JIA	Average number of double bonds in a fatty acid chain	2016	15728	27005778	MAGNETIC	NA	NA	European	-0.0239	0.167	-0.143	0.8863	0.4269	0.2512	1.69944
JIA	Frequency of walking for pleasure in last 4 weeks	2017	240924		Neale	971	http://biobank.ndph.ox.ac.uk/showcase/field.cgi?id=971	European	-0.0222	0.1567	-0.1415	0.8874	0.0293	0.0072	4.06944
JIA	Total cholesterol in large LDL	2016	21552	27005778	MAGNETIC	NA	NA	European	-0.027	0.191	-0.1414	0.8875	0.2546	0.1255	2.02869
JIA	Serum total cholesterol	2016	21491	27005778	MAGNETIC	NA	NA	European	-0.0237	0.1691	-0.1403	0.8884	0.322	0.119	2.70588
JIA	Forced expiratory volume in 1-second (FEV1)	2017	307638		Neale	3063	http://biobank.ndph.ox.ac.uk/showcase/field.cgi?id=3063	European	0.0121	0.0864	0.1397	0.8889	0.2237	0.0244	9.16803
JIA	Sleep duration	2016	128266	27494321	UK Biobank	NA	NA	European	-0.0168	0.1227	-0.137	0.891	0.0827	0.0146	5.66438
JIA	Trunk fat percentage	2017	331113		Neale	23127	http://biobank.ndph.ox.ac.uk/showcase/field.cgi?id=23127	European	0.0157	0.1146	0.1368	0.8912	0.3099	0.0361	8.58449
JIA	Serumurate overweight	2015	9445	25811787	GUGC	NA	NA	European	-0.0267	0.1969	-0.1356	0.8922	0.7492	0.3213	2.33178
JIA	Phospholipids in IDL	2016	21559	27005778	MAGNETIC	NA	NA	European	0.0229	0.1698	0.1346	0.8929	0.2741	0.121	2.26529
JIA	Pain type(s) experienced in last month: Pain all over the body	2017	336650		Neale	6159	http://biobank.ndph.ox.ac.uk/showcase/field.cgi?id=6159	European	0.0214	0.1605	0.1332	0.894	0.0177	0.0066	2.68182
JIA	Eye problems/disorders: Diabetes related eye disease	2017	108817		Neale	6148	http://biobank.ndph.ox.ac.uk/showcase/field.cgi?id=6148	European	-0.0405	0.3109	-0.1302	0.8964	0.0285	0.0146	1.95205
JIA	Sensitivity / hurt feelings	2017	327832		Neale	1950	http://biobank.ndph.ox.ac.uk/showcase/field.cgi?id=1950	European	-0.0157	0.1215	-0.1294	0.897	0.0706	0.0102	6.92157
JIA	Leg predicted mass (right)	2017	331285		Neale	23114	http://biobank.ndph.ox.ac.uk/showcase/field.cgi?id=23114	European	-0.0104	0.081	-0.1289	0.8974	0.4206	0.0431	9.7587
JIA	Job involves shift work	2017	190442		Neale	826	http://biobank.ndph.ox.ac.uk/showcase/field.cgi?id=826	European	0.023	0.1805	0.1276	0.8985	0.0385	0.0094	4.09574
JIA	Diagnoses - main ICD10: D12 Benign neoplasm of colon_ rectum_ anus and anal canal	2017	337199		Neale	41202	http://biobank.ndph.ox.ac.uk/showcase/field.cgi?id=41202	European	-0.0237	0.1906	-0.1243	0.901	0.0154	0.0051	3.01961
JIA	Miserableness	2017	331856		Neale	1930	http://biobank.ndph.ox.ac.uk/showcase/field.cgi?id=1930	European	-0.0118	0.0961	-0.1232	0.9019	0.0769	0.0116	6.62931
JIA	Trunk fat mass	2017	331093		Neale	23128	http://biobank.ndph.ox.ac.uk/showcase/field.cgi?id=23128	European	-0.0134	0.1091	-0.1228	0.9022	0.3514	0.0404	8.69802
JIA	Average weekly red wine intake	2017	241008		Neale	1568	http://biobank.ndph.ox.ac.uk/showcase/field.cgi?id=1568	European	0.0145	0.1229	0.1181	0.906	0.0647	0.0114	5.67544
JIA	Qualifications: NVQ or HND or HNC or equivalent	2017	334070		Neale	6138	http://biobank.ndph.ox.ac.uk/showcase/field.cgi?id=6138	European	0.0168	0.1462	0.1152	0.9083	0.0291	0.0072	4.04167
JIA	Chest pain or discomfort walking normally	2017	51475		Neale	3606	http://biobank.ndph.ox.ac.uk/showcase/field.cgi?id=3606	European	-0.0517	0.4575	-0.1131	0.91	0.0423	0.0291	1.45361
JIA	Time from waking to first cigarette	2017	23265		Neale	3466	http://biobank.ndph.ox.ac.uk/showcase/field.cgi?id=3466	European	-0.0213	0.1882	-0.113	0.9101	0.2085	0.0781	2.66965
JIA	Diagnoses - main ICD10: O75 Other complications of labour and delivery_ not elsewhere classified	2017	337199		Neale	41202	http://biobank.ndph.ox.ac.uk/showcase/field.cgi?id=41202	European	0.069	0.6428	0.1073	0.9145	0.0026	0.0041	0.634146
JIA	HbA1C	2010	46368	20858683	MAGIC	NA	NA	European	-0.0222	0.208	-0.1066	0.9151	0.1559	0.0427	3.65105
JIA	Arm fat mass (left)	2017	331164		Neale	23124	http://biobank.ndph.ox.ac.uk/showcase/field.cgi?id=23124	European	0.0101	0.1045	0.0969	0.9228	0.3566	0.0412	8.65534
JIA	Mean Putamen	2015	13145	25607358	ENIGMA	NA	NA	European	0.0181	0.1901	0.0953	0.924	0.4135	0.1213	3.4089
JIA	Free cholesterol in large LDL	2016	21555	27005778	MAGNETIC	NA	NA	European	-0.0168	0.1773	-0.0949	0.9244	0.2835	0.1283	2.20966
JIA	Types of physical activity in last 4 weeks: Walking for pleasure (not as a means of transport)	2017	335599		Neale	6164	http://biobank.ndph.ox.ac.uk/showcase/field.cgi?id=6164	European	-0.0162	0.1709	-0.0948	0.9245	0.0623	0.0109	5.7156
JIA	Obesity class 1	2013	98697	23563607	GIANT	NA	NA	European	-0.0149	0.1611	-0.0925	0.9263	0.2905	0.0459	6.32898
JIA	Concentration of large VLDL particles	2016	18960	27005778	MAGNETIC	NA	NA	European	0.0174	0.1895	0.0917	0.9269	0.2461	0.0828	2.97222
JIA	Fathers age at death	2016	75244	27015805	UKBB	NA	NA	European	-0.0158	0.1766	-0.0895	0.9287	0.0923	0.0243	3.79835
JIA	Leg fat-free mass (right)	2017	331285		Neale	23113	http://biobank.ndph.ox.ac.uk/showcase/field.cgi?id=23113	European	-0.0072	0.0806	-0.0891	0.929	0.4221	0.0431	9.7935
JIA	Diagnoses - main ICD10: K21 Gastro-oesophageal reflux disease	2017	337199		Neale	41202	http://biobank.ndph.ox.ac.uk/showcase/field.cgi?id=41202	European	0.0228	0.2601	0.0876	0.9302	0.0073	0.0042	1.7381
JIA	Diagnoses - main ICD10: H25 Senile cataract	2017	337199		Neale	41202	http://biobank.ndph.ox.ac.uk/showcase/field.cgi?id=41202	European	0.0379	0.4365	0.0868	0.9308	0.0027	0.0043	0.627907
JIA	Diagnoses - main ICD10: K35 Acute appendicitis	2017	337199		Neale	41202	http://biobank.ndph.ox.ac.uk/showcase/field.cgi?id=41202	European	0.0302	0.3491	0.0865	0.931	0.0065	0.0042	1.54762
JIA	Difficulty not smoking for 1 day	2017	23332		Neale	3476	http://biobank.ndph.ox.ac.uk/showcase/field.cgi?id=3476	European	-0.0209	0.2452	-0.0851	0.9322	0.2169	0.0679	3.1944
JIA	Total cholesterol in LDL	2016	21559	27005778	MAGNETIC	NA	NA	European	-0.0174	0.206	-0.0847	0.9325	0.2466	0.1411	1.7477
JIA	Suffer from nerves	2017	325248		Neale	2010	http://biobank.ndph.ox.ac.uk/showcase/field.cgi?id=2010	European	0.0095	0.1124	0.0841	0.933	0.0732	0.0103	7.1068
JIA	Glycoprotein acetyls; mainly a1-acid glycoprotein	2016	19270	27005778	MAGNETIC	NA	NA	European	0.0176	0.2116	0.083	0.9338	0.2308	0.0832	2.77404
JIA	Age completed full time education	2017	226899		Neale	845	http://biobank.ndph.ox.ac.uk/showcase/field.cgi?id=845	European	0.0088	0.1067	0.0826	0.9342	0.0969	0.0178	5.44382
JIA	Body mass index (BMI)	2017	336107		Neale			European	-0.0082	0.1013	-0.0812	0.9353	0.3647	0.0399	9.14035
JIA	Forced expiratory volume in 1-second (FEV1)_ Best measure	2017	255492		Neale	20150	http://biobank.ndph.ox.ac.uk/showcase/field.cgi?id=20150	European	-0.007	0.0863	-0.0809	0.9355	0.2574	0.0296	8.69595
JIA	Pulse wave peak to peak time	2017	110099		Neale	4196	http://biobank.ndph.ox.ac.uk/showcase/field.cgi?id=4196	European	-0.0172	0.2254	-0.0763	0.9392	0.0714	0.0173	4.12717
JIA	Cholesterol esters in large LDL	2016	19273	27005778	MAGNETIC	NA	NA	European	-0.0155	0.2035	-0.076	0.9395	0.2796	0.1365	2.04835
JIA	Diagnoses - main ICD10: N19 Unspecified renal failure	2017	337199		Neale	41202	http://biobank.ndph.ox.ac.uk/showcase/field.cgi?id=41202	European	0.0237	0.315	0.0751	0.9401	0.0064	0.0044	1.45455
JIA	Diagnoses - main ICD10: K60 Fissure and fistula of anal and rectal regions	2017	337199		Neale	41202	http://biobank.ndph.ox.ac.uk/showcase/field.cgi?id=41202	European	-0.0195	0.2608	-0.0746	0.9405	0.0064	0.0036	1.77778
JIA	Diagnoses - main ICD10: J22 Unspecified acute lower respiratory infection	2017	337199		Neale	41202	http://biobank.ndph.ox.ac.uk/showcase/field.cgi?id=41202	European	-0.0177	0.2403	-0.0735	0.9414	0.0102	0.0044	2.31818
JIA	Nap during day	2017	337074		Neale	1190	http://biobank.ndph.ox.ac.uk/showcase/field.cgi?id=1190	European	0.0095	0.1307	0.0726	0.9422	0.1065	0.0106	10.0472
JIA	Cancer code_ self-reported: malignant melanoma	2017	337159		Neale	20001	http://biobank.ndph.ox.ac.uk/showcase/field.cgi?id=20001	European	-0.026	0.359	-0.0724	0.9423	0.0054	0.004	1.35
JIA	Friendships satisfaction	2017	110118		Neale	4570	http://biobank.ndph.ox.ac.uk/showcase/field.cgi?id=4570	European	0.0122	0.1719	0.0712	0.9433	0.0722	0.0156	4.62821
JIA	Childhood IQ	2014	12441	23358156	SSGAC	NA	NA	European	0.0145	0.2198	0.0658	0.9475	0.3257	0.1361	2.39309
JIA	Hand grip strength (right)	2017	335842		Neale	47	http://biobank.ndph.ox.ac.uk/showcase/field.cgi?id=47	European	0.0053	0.082	0.0652	0.948	0.1385	0.0149	9.2953
JIA	Neo-conscientiousness	2012	17375	21173776	The Genetics of Personality Consortium	NA	NA	European	-0.0256	0.3985	-0.0642	0.9488	0.2661	0.1105	2.40814
JIA	Total lipids in large LDL	2016	19273	27005778	MAGNETIC	NA	NA	European	-0.0105	0.1985	-0.0531	0.9577	0.2817	0.1374	2.05022
JIA	Diagnoses - main ICD10: M72 Fibroblastic disorders	2017	337199		Neale	41202	http://biobank.ndph.ox.ac.uk/showcase/field.cgi?id=41202	European	0.0085	0.1789	0.0477	0.9619	0.0166	0.0079	2.10127
JIA	Reason for glasses/contact lenses: For just reading/near work as you are getting older (called presbyopia)	2017	335700		Neale	6147	http://biobank.ndph.ox.ac.uk/showcase/field.cgi?id=6147	European	0.0177	0.3803	0.0467	0.9628	0.0035	0.0043	0.813953
JIA	Femoral neck bone mineral density	2012	32961	22504420	GEFOS	NA	NA	Mixed	-0.0069	0.1493	-0.0463	0.9631	0.4988	0.0726	6.87052
JIA	Forced expiratory volume in 1-second (FEV1)_ predicted percentage	2017	110423		Neale	20154	http://biobank.ndph.ox.ac.uk/showcase/field.cgi?id=20154	European	-0.0058	0.1309	-0.0446	0.9644	0.3475	0.0464	7.48922
JIA	Fasting glucose main effect	2012	58074	22581228	MAGIC	NA	NA	European	-0.0068	0.1554	-0.0435	0.9653	0.1519	0.0414	3.66908
JIA	Pulse wave reflection index	2017	110153		Neale	4195	http://biobank.ndph.ox.ac.uk/showcase/field.cgi?id=4195	European	-0.0081	0.2048	-0.0397	0.9684	0.0742	0.0169	4.39053
JIA	Ratio of bisallylic groups to total fatty acids	2016	13171	27005778	MAGNETIC	NA	NA	European	-0.0046	0.1279	-0.0364	0.971	0.8192	0.5015	1.6335
JIA	Bring up phlegm/sputum/mucus on most days	2017	83529		Neale	22504	http://biobank.ndph.ox.ac.uk/showcase/field.cgi?id=22504	European	-0.0078	0.2301	-0.034	0.9729	0.0433	0.0178	2.43258
JIA	Diagnoses - main ICD10: I20 Angina pectoris	2017	337199		Neale	41202	http://biobank.ndph.ox.ac.uk/showcase/field.cgi?id=41202	European	-0.0077	0.231	-0.0334	0.9734	0.0085	0.0047	1.80851
JIA	Age of first birth	2016	222037	27798627	SSGAC	NA	NA	European	-0.0037	0.1147	-0.032	0.9745	0.0853	0.0161	5.29814
JIA	Concentration of very large VLDL particles	2016	18960	27005778	MAGNETIC	NA	NA	European	0.0065	0.2038	0.0319	0.9746	0.2129	0.0772	2.75777
JIA	Arm fat mass (right)	2017	331226		Neale	23120	http://biobank.ndph.ox.ac.uk/showcase/field.cgi?id=23120	European	0.0033	0.1053	0.0316	0.9748	0.352	0.041	8.58537
JIA	Body fat percentage	2017	331117		Neale	23099	http://biobank.ndph.ox.ac.uk/showcase/field.cgi?id=23099	European	0.0035	0.1127	0.031	0.9753	0.3178	0.0357	8.90196
JIA	Heart rate	2013	92355	23583979	HRgene	NA	NA	Mixed	-0.0054	0.1801	-0.0299	0.9761	0.0927	0.0237	3.91139
JIA	Total cholesterol in small LDL	2016	21556	27005778	MAGNETIC	NA	NA	European	-0.0059	0.2045	-0.0289	0.9769	0.2538	0.1251	2.02878
JIA	Current employment status: Retired	2017	336252		Neale	6142	http://biobank.ndph.ox.ac.uk/showcase/field.cgi?id=6142	European	0.0085	0.2989	0.0283	0.9774	0.0039	0.004	0.975
JIA	Cough on most days	2017	83529		Neale	22502	http://biobank.ndph.ox.ac.uk/showcase/field.cgi?id=22502	European	-0.0051	0.206	-0.0248	0.9802	0.0902	0.0214	4.21495
JIA	Concentration of large LDL particles	2016	19273	27005778	MAGNETIC	NA	NA	European	-0.0047	0.1973	-0.0239	0.981	0.282	0.1356	2.07965
JIA	Waist circumference	2017	336639		Neale	48	http://biobank.ndph.ox.ac.uk/showcase/field.cgi?id=48	European	-0.0027	0.1127	-0.0236	0.9812	0.2931	0.0378	7.75397
JIA	Mean time to correctly identify matches	2017	335139		Neale	20023	http://biobank.ndph.ox.ac.uk/showcase/field.cgi?id=20023	European	-0.003	0.1556	-0.0195	0.9845	0.0789	0.0097	8.13402
JIA	Age at Menopause	2015	69360	26414677	ReproGen	NA	NA	European	0.0024	0.1228	0.0192	0.9847	0.2499	0.0512	4.88086
JIA	Forced expiratory volume in 1 second (FEV1)	2015	38199	26635082	SpiroMetaplusCHARGE	NA	NA	European	0.0023	0.1596	0.0142	0.9886	0.1973	0.0464	4.25216
JIA	Number of self-reported cancers	2017	337154		Neale	134	http://biobank.ndph.ox.ac.uk/showcase/field.cgi?id=134	European	0.0028	0.2347	0.0121	0.9904	0.0092	0.0046	2
JIA	Diagnoses - main ICD10: K43 Ventral hernia	2017	337199		Neale	41202	http://biobank.ndph.ox.ac.uk/showcase/field.cgi?id=41202	European	0.0029	0.3065	0.0095	0.9924	0.0054	0.0055	0.981818
JIA	Worrier / anxious feelings	2017	328717		Neale	1980	http://biobank.ndph.ox.ac.uk/showcase/field.cgi?id=1980	European	0.0009	0.117	0.0076	0.994	0.1167	0.0157	7.43312
JIA	Forced expiratory volume in 1 second (FEV1)	2011	48151	21946350	SpiroMetaplusCHARGE	NA	NA	European	-0.0012	0.2032	-0.0059	0.9953	0.2384	0.0493	4.8357
JIA	Reproduciblity of spirometry measurement using ERS/ATS criteria	2017	255492		Neale	20152	http://biobank.ndph.ox.ac.uk/showcase/field.cgi?id=20152	European	-0.001	0.1756	-0.0055	0.9956	0.0264	0.0072	3.66667
JIA	Diagnoses - main ICD10: B37 Candidiasis	2017	337199		Neale	41202	http://biobank.ndph.ox.ac.uk/showcase/field.cgi?id=41202	European	NA	NA	NA	NA	-0.0028	0.0033	-0.848485
JIA	Diagnoses - main ICD10: E03 Other hypothyroidism	2017	337199		Neale	41202	http://biobank.ndph.ox.ac.uk/showcase/field.cgi?id=41202	European	NA	NA	NA	NA	NA	NA	NA
JIA	Diagnoses - main ICD10: F31 Bipolar affective disorder	2017	337199		Neale	41202	http://biobank.ndph.ox.ac.uk/showcase/field.cgi?id=41202	European	NA	NA	NA	NA	NA	NA	NA
JIA	Diagnoses - main ICD10: F43 Reaction to severe stress_ and adjustment disorders	2017	337199		Neale	41202	http://biobank.ndph.ox.ac.uk/showcase/field.cgi?id=41202	European	NA	NA	NA	NA	-0.0009	0.0037	-0.243243
JIA	Diagnoses - main ICD10: J44 Other chronic obstructive pulmonary disease	2017	337199		Neale	41202	http://biobank.ndph.ox.ac.uk/showcase/field.cgi?id=41202	European	NA	NA	NA	NA	NA	NA	NA
JIA	Diagnoses - main ICD10: L03 Cellulitis	2017	337199		Neale	41202	http://biobank.ndph.ox.ac.uk/showcase/field.cgi?id=41202	European	NA	NA	NA	NA	NA	NA	NA
JIA	Diagnoses - main ICD10: M25 Other joint disorders_ not elsewhere classified	2017	337199		Neale	41202	http://biobank.ndph.ox.ac.uk/showcase/field.cgi?id=41202	European	NA	NA	NA	NA	-0.0004	0.0041	-0.097561
JIA	Diagnoses - main ICD10: R35 Polyuria	2017	337199		Neale	41202	http://biobank.ndph.ox.ac.uk/showcase/field.cgi?id=41202	European	NA	NA	NA	NA	NA	NA	NA
JIA	Diagnoses - main ICD10: S66 Injury of muscle and tendon at wrist and hand level	2017	337199		Neale	41202	http://biobank.ndph.ox.ac.uk/showcase/field.cgi?id=41202	European	NA	NA	NA	NA	-0.0014	0.0036	-0.388889
JIA	Diagnoses - main ICD10: Z47 Other orthopaedic follow-up care	2017	337199		Neale	41202	http://biobank.ndph.ox.ac.uk/showcase/field.cgi?id=41202	European	NA	NA	NA	NA	NA	NA	NA
JIA	Cancer code_ self-reported: lung cancer	2017	337159		Neale	20001	http://biobank.ndph.ox.ac.uk/showcase/field.cgi?id=20001	European	NA	NA	NA	NA	NA	NA	NA
JIA	Cancer code_ self-reported: squamous cell carcinoma	2017	337159		Neale	20001	http://biobank.ndph.ox.ac.uk/showcase/field.cgi?id=20001	European	NA	NA	NA	NA	NA	NA	NA
JIA	Non-cancer illness code_ self-reported: allergy or anaphylactic reaction to drug	2017	337159		Neale	20002	http://biobank.ndph.ox.ac.uk/showcase/field.cgi?id=2000220002	European	NA	NA	NA	NA	NA	NA	NA
JIA	Non-cancer illness code_ self-reported: hypertrophic cardiomyopathy (hcm / hocm)	2017	337159		Neale	20002	http://biobank.ndph.ox.ac.uk/showcase/field.cgi?id=2000220002	European	NA	NA	NA	NA	-0.0013	0.0031	-0.419355
JIA	Non-cancer illness code_ self-reported: iron deficiency anaemia	2017	337159		Neale	20002	http://biobank.ndph.ox.ac.uk/showcase/field.cgi?id=2000220002	European	NA	NA	NA	NA	-0.0035	0.0033	-1.06061
JIA	Non-cancer illness code_ self-reported: mania/bipolar disorder/manic depression	2017	337159		Neale	20002	http://biobank.ndph.ox.ac.uk/showcase/field.cgi?id=2000220002	European	NA	NA	NA	NA	NA	NA	NA
JIA	Non-cancer illness code_ self-reported: polio / poliomyelitis	2017	337159		Neale	20002	http://biobank.ndph.ox.ac.uk/showcase/field.cgi?id=2000220002	European	NA	NA	NA	NA	-0.0077	0.0035	-2.2
JIA	Non-cancer illness code_ self-reported: retinal detachment	2017	337159		Neale	20002	http://biobank.ndph.ox.ac.uk/showcase/field.cgi?id=2000220002	European	NA	NA	NA	NA	-0.0024	0.0034	-0.705882
JIA	Non-cancer illness code_ self-reported: vitiligo	2017	337159		Neale	20002	http://biobank.ndph.ox.ac.uk/showcase/field.cgi?id=2000220002	European	NA	NA	NA	NA	NA	NA	NA
JIA	Treatment/medication code: adcal-d3 1.5g/10micrograms chewable tablet	2017	337159		Neale	20003	http://biobank.ndph.ox.ac.uk/showcase/field.cgi?id=20003	European	NA	NA	NA	NA	NA	NA	NA
JIA	Treatment/medication code: alendronate sodium	2017	337159		Neale	20003	http://biobank.ndph.ox.ac.uk/showcase/field.cgi?id=20003	European	NA	NA	NA	NA	NA	NA	NA
JIA	Treatment/medication code: allopurinol	2017	337159		Neale	20003	http://biobank.ndph.ox.ac.uk/showcase/field.cgi?id=20003	European	NA	NA	NA	NA	NA	NA	NA
JIA	Treatment/medication code: amitriptyline	2017	337159		Neale	20003	http://biobank.ndph.ox.ac.uk/showcase/field.cgi?id=20003	European	NA	NA	NA	NA	NA	NA	NA
JIA	Treatment/medication code: amlodipine	2017	337159		Neale	20003	http://biobank.ndph.ox.ac.uk/showcase/field.cgi?id=20003	European	NA	NA	NA	NA	NA	NA	NA
JIA	Treatment/medication code: arcoxia 90mg tablet	2017	337159		Neale	20003	http://biobank.ndph.ox.ac.uk/showcase/field.cgi?id=20003	European	NA	NA	NA	NA	NA	NA	NA
JIA	Treatment/medication code: aspirin	2017	337159		Neale	20003	http://biobank.ndph.ox.ac.uk/showcase/field.cgi?id=20003	European	NA	NA	NA	NA	NA	NA	NA
JIA	Treatment/medication code: atenolol	2017	337159		Neale	20003	http://biobank.ndph.ox.ac.uk/showcase/field.cgi?id=20003	European	NA	NA	NA	NA	NA	NA	NA
JIA	Treatment/medication code: atorvastatin	2017	337159		Neale	20003	http://biobank.ndph.ox.ac.uk/showcase/field.cgi?id=20003	European	NA	NA	NA	NA	NA	NA	NA
JIA	Treatment/medication code: atrovent 20micrograms inhaler	2017	337159		Neale	20003	http://biobank.ndph.ox.ac.uk/showcase/field.cgi?id=20003	European	NA	NA	NA	NA	NA	NA	NA
JIA	Treatment/medication code: beconase 50micrograms nasal spray	2017	337159		Neale	20003	http://biobank.ndph.ox.ac.uk/showcase/field.cgi?id=20003	European	NA	NA	NA	NA	NA	NA	NA
JIA	Treatment/medication code: becotide 50 inhaler	2017	337159		Neale	20003	http://biobank.ndph.ox.ac.uk/showcase/field.cgi?id=20003	European	NA	NA	NA	NA	NA	NA	NA
JIA	Treatment/medication code: bendroflumethiazide	2017	337159		Neale	20003	http://biobank.ndph.ox.ac.uk/showcase/field.cgi?id=20003	European	NA	NA	NA	NA	NA	NA	NA
JIA	Treatment/medication code: bisoprolol	2017	337159		Neale	20003	http://biobank.ndph.ox.ac.uk/showcase/field.cgi?id=20003	European	NA	NA	NA	NA	NA	NA	NA
JIA	Treatment/medication code: candesartan cilexetil	2017	337159		Neale	20003	http://biobank.ndph.ox.ac.uk/showcase/field.cgi?id=20003	European	NA	NA	NA	NA	NA	NA	NA
JIA	Treatment/medication code: carbimazole	2017	337159		Neale	20003	http://biobank.ndph.ox.ac.uk/showcase/field.cgi?id=20003	European	NA	NA	NA	NA	NA	NA	NA
JIA	Treatment/medication code: cetirizine	2017	337159		Neale	20003	http://biobank.ndph.ox.ac.uk/showcase/field.cgi?id=20003	European	NA	NA	NA	NA	NA	NA	NA
JIA	Treatment/medication code: cipralex 5mg tablet	2017	337159		Neale	20003	http://biobank.ndph.ox.ac.uk/showcase/field.cgi?id=20003	European	NA	NA	NA	NA	NA	NA	NA
JIA	Treatment/medication code: citalopram	2017	337159		Neale	20003	http://biobank.ndph.ox.ac.uk/showcase/field.cgi?id=20003	European	NA	NA	NA	NA	NA	NA	NA
JIA	Treatment/medication code: clopidogrel	2017	337159		Neale	20003	http://biobank.ndph.ox.ac.uk/showcase/field.cgi?id=20003	European	NA	NA	NA	NA	NA	NA	NA
JIA	Treatment/medication code: co-amilofruse	2017	337159		Neale	20003	http://biobank.ndph.ox.ac.uk/showcase/field.cgi?id=20003	European	NA	NA	NA	NA	NA	NA	NA
JIA	Treatment/medication code: co-codamol	2017	337159		Neale	20003	http://biobank.ndph.ox.ac.uk/showcase/field.cgi?id=20003	European	NA	NA	NA	NA	NA	NA	NA
JIA	Treatment/medication code: codeine	2017	337159		Neale	20003	http://biobank.ndph.ox.ac.uk/showcase/field.cgi?id=20003	European	NA	NA	NA	NA	NA	NA	NA
JIA	Treatment/medication code: diclofenac	2017	337159		Neale	20003	http://biobank.ndph.ox.ac.uk/showcase/field.cgi?id=20003	European	NA	NA	NA	NA	NA	NA	NA
JIA	Treatment/medication code: dothiepin	2017	337159		Neale	20003	http://biobank.ndph.ox.ac.uk/showcase/field.cgi?id=20003	European	NA	NA	NA	NA	NA	NA	NA
JIA	Treatment/medication code: doxazosin	2017	337159		Neale	20003	http://biobank.ndph.ox.ac.uk/showcase/field.cgi?id=20003	European	NA	NA	NA	NA	NA	NA	NA
JIA	Treatment/medication code: enalapril	2017	337159		Neale	20003	http://biobank.ndph.ox.ac.uk/showcase/field.cgi?id=20003	European	NA	NA	NA	NA	NA	NA	NA
JIA	Treatment/medication code: eumovate cream	2017	337159		Neale	20003	http://biobank.ndph.ox.ac.uk/showcase/field.cgi?id=20003	European	NA	NA	NA	NA	NA	NA	NA
JIA	Treatment/medication code: evening primrose oil	2017	337159		Neale	20003	http://biobank.ndph.ox.ac.uk/showcase/field.cgi?id=20003	European	NA	NA	NA	NA	NA	NA	NA
JIA	Treatment/medication code: ezetimibe	2017	337159		Neale	20003	http://biobank.ndph.ox.ac.uk/showcase/field.cgi?id=20003	European	NA	NA	NA	NA	NA	NA	NA
JIA	Treatment/medication code: flax oil tablet	2017	337159		Neale	20003	http://biobank.ndph.ox.ac.uk/showcase/field.cgi?id=20003	European	NA	NA	NA	NA	NA	NA	NA
JIA	Treatment/medication code: flecainide	2017	337159		Neale	20003	http://biobank.ndph.ox.ac.uk/showcase/field.cgi?id=20003	European	NA	NA	NA	NA	NA	NA	NA
JIA	Treatment/medication code: furosemide	2017	337159		Neale	20003	http://biobank.ndph.ox.ac.uk/showcase/field.cgi?id=20003	European	NA	NA	NA	NA	NA	NA	NA
JIA	Treatment/medication code: gliclazide	2017	337159		Neale	20003	http://biobank.ndph.ox.ac.uk/showcase/field.cgi?id=20003	European	NA	NA	NA	NA	NA	NA	NA
JIA	Treatment/medication code: glucosamine product	2017	337159		Neale	20003	http://biobank.ndph.ox.ac.uk/showcase/field.cgi?id=20003	European	NA	NA	NA	NA	NA	NA	NA
JIA	Treatment/medication code: hydroxocobalamin product	2017	337159		Neale	20003	http://biobank.ndph.ox.ac.uk/showcase/field.cgi?id=20003	European	NA	NA	NA	NA	NA	NA	NA
JIA	Treatment/medication code: ibuprofen	2017	337159		Neale	20003	http://biobank.ndph.ox.ac.uk/showcase/field.cgi?id=20003	European	NA	NA	NA	NA	NA	NA	NA
JIA	Treatment/medication code: indivina 1mg/2.5mg tablet	2017	337159		Neale	20003	http://biobank.ndph.ox.ac.uk/showcase/field.cgi?id=20003	European	NA	NA	NA	NA	NA	NA	NA
JIA	Treatment/medication code: insulin product	2017	337159		Neale	20003	http://biobank.ndph.ox.ac.uk/showcase/field.cgi?id=20003	European	NA	NA	NA	NA	NA	NA	NA
JIA	Treatment/medication code: isosorbide dinitrate	2017	337159		Neale	20003	http://biobank.ndph.ox.ac.uk/showcase/field.cgi?id=20003	European	NA	NA	NA	NA	NA	NA	NA
JIA	Treatment/medication code: isosorbide mononitrate	2017	337159		Neale	20003	http://biobank.ndph.ox.ac.uk/showcase/field.cgi?id=20003	European	NA	NA	NA	NA	NA	NA	NA
JIA	Treatment/medication code: kapake tablet	2017	337159		Neale	20003	http://biobank.ndph.ox.ac.uk/showcase/field.cgi?id=20003	European	NA	NA	NA	NA	NA	NA	NA
JIA	Treatment/medication code: lansoprazole	2017	337159		Neale	20003	http://biobank.ndph.ox.ac.uk/showcase/field.cgi?id=20003	European	NA	NA	NA	NA	NA	NA	NA
JIA	Treatment/medication code: letrozole	2017	337159		Neale	20003	http://biobank.ndph.ox.ac.uk/showcase/field.cgi?id=20003	European	NA	NA	NA	NA	NA	NA	NA
JIA	Treatment/medication code: levothyroxine sodium	2017	337159		Neale	20003	http://biobank.ndph.ox.ac.uk/showcase/field.cgi?id=20003	European	NA	NA	NA	NA	NA	NA	NA
JIA	Treatment/medication code: liothyronine	2017	337159		Neale	20003	http://biobank.ndph.ox.ac.uk/showcase/field.cgi?id=20003	European	NA	NA	NA	NA	NA	NA	NA
JIA	Treatment/medication code: lisinopril	2017	337159		Neale	20003	http://biobank.ndph.ox.ac.uk/showcase/field.cgi?id=20003	European	NA	NA	NA	NA	NA	NA	NA
JIA	Treatment/medication code: lisinopril+hydrochlorothiazide 10mg/12.5mg tablet	2017	337159		Neale	20003	http://biobank.ndph.ox.ac.uk/showcase/field.cgi?id=20003	European	NA	NA	NA	NA	NA	NA	NA
JIA	Treatment/medication code: logynon tablet	2017	337159		Neale	20003	http://biobank.ndph.ox.ac.uk/showcase/field.cgi?id=20003	European	NA	NA	NA	NA	NA	NA	NA
JIA	Treatment/medication code: losartan	2017	337159		Neale	20003	http://biobank.ndph.ox.ac.uk/showcase/field.cgi?id=20003	European	NA	NA	NA	NA	NA	NA	NA
JIA	Treatment/medication code: metformin	2017	337159		Neale	20003	http://biobank.ndph.ox.ac.uk/showcase/field.cgi?id=20003	European	NA	NA	NA	NA	NA	NA	NA
JIA	Treatment/medication code: morphine	2017	337159		Neale	20003	http://biobank.ndph.ox.ac.uk/showcase/field.cgi?id=20003	European	NA	NA	NA	NA	NA	NA	NA
JIA	Treatment/medication code: nicorandil	2017	337159		Neale	20003	http://biobank.ndph.ox.ac.uk/showcase/field.cgi?id=20003	European	NA	NA	NA	NA	NA	NA	NA
JIA	Treatment/medication code: omacor 1g capsule	2017	337159		Neale	20003	http://biobank.ndph.ox.ac.uk/showcase/field.cgi?id=20003	European	NA	NA	NA	NA	NA	NA	NA
JIA	Treatment/medication code: omeprazole	2017	337159		Neale	20003	http://biobank.ndph.ox.ac.uk/showcase/field.cgi?id=20003	European	NA	NA	NA	NA	NA	NA	NA
JIA	Treatment/medication code: paracetamol	2017	337159		Neale	20003	http://biobank.ndph.ox.ac.uk/showcase/field.cgi?id=20003	European	NA	NA	NA	NA	NA	NA	NA
JIA	Treatment/medication code: perindopril	2017	337159		Neale	20003	http://biobank.ndph.ox.ac.uk/showcase/field.cgi?id=20003	European	NA	NA	NA	NA	NA	NA	NA
JIA	Treatment/medication code: prednisolone	2017	337159		Neale	20003	http://biobank.ndph.ox.ac.uk/showcase/field.cgi?id=20003	European	NA	NA	NA	NA	NA	NA	NA
JIA	Treatment/medication code: quinine	2017	337159		Neale	20003	http://biobank.ndph.ox.ac.uk/showcase/field.cgi?id=20003	European	NA	NA	NA	NA	NA	NA	NA
JIA	Treatment/medication code: ramipril	2017	337159		Neale	20003	http://biobank.ndph.ox.ac.uk/showcase/field.cgi?id=20003	European	NA	NA	NA	NA	NA	NA	NA
JIA	Treatment/medication code: ranitidine	2017	337159		Neale	20003	http://biobank.ndph.ox.ac.uk/showcase/field.cgi?id=20003	European	NA	NA	NA	NA	NA	NA	NA
JIA	Treatment/medication code: rhinocort 50micrograms nasal spray	2017	337159		Neale	20003	http://biobank.ndph.ox.ac.uk/showcase/field.cgi?id=20003	European	NA	NA	NA	NA	NA	NA	NA
JIA	Treatment/medication code: rosiglitazone	2017	337159		Neale	20003	http://biobank.ndph.ox.ac.uk/showcase/field.cgi?id=20003	European	NA	NA	NA	NA	NA	NA	NA
JIA	Treatment/medication code: salbutamol	2017	337159		Neale	20003	http://biobank.ndph.ox.ac.uk/showcase/field.cgi?id=20003	European	NA	NA	NA	NA	NA	NA	NA
JIA	Treatment/medication code: salmeterol product	2017	337159		Neale	20003	http://biobank.ndph.ox.ac.uk/showcase/field.cgi?id=20003	European	NA	NA	NA	NA	NA	NA	NA
JIA	Treatment/medication code: senna	2017	337159		Neale	20003	http://biobank.ndph.ox.ac.uk/showcase/field.cgi?id=20003	European	NA	NA	NA	NA	NA	NA	NA
JIA	Treatment/medication code: seretide 50 evohaler	2017	337159		Neale	20003	http://biobank.ndph.ox.ac.uk/showcase/field.cgi?id=20003	European	NA	NA	NA	NA	NA	NA	NA
JIA	Treatment/medication code: simvastatin	2017	337159		Neale	20003	http://biobank.ndph.ox.ac.uk/showcase/field.cgi?id=20003	European	NA	NA	NA	NA	NA	NA	NA
JIA	Treatment/medication code: spiriva 18micrograms inhalation capsule	2017	337159		Neale	20003	http://biobank.ndph.ox.ac.uk/showcase/field.cgi?id=20003	European	NA	NA	NA	NA	NA	NA	NA
JIA	Treatment/medication code: symbicort 100/6 turbohaler	2017	337159		Neale	20003	http://biobank.ndph.ox.ac.uk/showcase/field.cgi?id=20003	European	NA	NA	NA	NA	NA	NA	NA
JIA	Treatment/medication code: testogel 50mg gel 5g sachet	2017	337159		Neale	20003	http://biobank.ndph.ox.ac.uk/showcase/field.cgi?id=20003	European	NA	NA	NA	NA	NA	NA	NA
JIA	Treatment/medication code: thyroxine product	2017	337159		Neale	20003	http://biobank.ndph.ox.ac.uk/showcase/field.cgi?id=20003	European	NA	NA	NA	NA	NA	NA	NA
JIA	Treatment/medication code: tramadol	2017	337159		Neale	20003	http://biobank.ndph.ox.ac.uk/showcase/field.cgi?id=20003	European	NA	NA	NA	NA	NA	NA	NA
JIA	Treatment/medication code: tranexamic acid	2017	337159		Neale	20003	http://biobank.ndph.ox.ac.uk/showcase/field.cgi?id=20003	European	NA	NA	NA	NA	NA	NA	NA
JIA	Treatment/medication code: venlafaxine	2017	337159		Neale	20003	http://biobank.ndph.ox.ac.uk/showcase/field.cgi?id=20003	European	NA	NA	NA	NA	NA	NA	NA
JIA	Treatment/medication code: ventolin 100micrograms inhaler	2017	337159		Neale	20003	http://biobank.ndph.ox.ac.uk/showcase/field.cgi?id=20003	European	NA	NA	NA	NA	NA	NA	NA
JIA	Treatment/medication code: vitamin b12 preparation	2017	337159		Neale	20003	http://biobank.ndph.ox.ac.uk/showcase/field.cgi?id=20003	European	NA	NA	NA	NA	NA	NA	NA
JIA	Treatment/medication code: warfarin	2017	337159		Neale	20003	http://biobank.ndph.ox.ac.uk/showcase/field.cgi?id=20003	European	NA	NA	NA	NA	NA	NA	NA
JIA	Treatment/medication code: xalatan 0.005% eye drops	2017	337159		Neale	20003	http://biobank.ndph.ox.ac.uk/showcase/field.cgi?id=20003	European	NA	NA	NA	NA	NA	NA	NA
JIA	Pain type(s) experienced in last month: Facial pain	2017	336650		Neale	6159	http://biobank.ndph.ox.ac.uk/showcase/field.cgi?id=6159	European	NA	NA	NA	NA	NA	NA	NA
JIA	Current employment status: In paid employment or self-employed	2017	336252		Neale	6142	http://biobank.ndph.ox.ac.uk/showcase/field.cgi?id=6142	European	NA	NA	NA	NA	NA	NA	NA
JIA	Vitamin and mineral supplements: Vitamin A	2017	335591		Neale	6155	http://biobank.ndph.ox.ac.uk/showcase/field.cgi?id=6155	European	NA	NA	NA	NA	-0.0016	0.0034	-0.470588
JIA	Vitamin and mineral supplements: Vitamin B	2017	335591		Neale	6155	http://biobank.ndph.ox.ac.uk/showcase/field.cgi?id=6155	European	NA	NA	NA	NA	NA	NA	NA
JIA	Vitamin and mineral supplements: Vitamin E	2017	335591		Neale	6155	http://biobank.ndph.ox.ac.uk/showcase/field.cgi?id=6155	European	NA	NA	NA	NA	NA	NA	NA
JIA	Illnesses of mother: Alzheimers disease/dementia	2017	309843		Neale	20110	http://biobank.ndph.ox.ac.uk/showcase/field.cgi?id=20110	European	NA	NA	NA	NA	-0.0264	0.0352	-0.75
JIA	Frequency of heavy DIY in last 4 weeks	2017	137208		Neale	2624	http://biobank.ndph.ox.ac.uk/showcase/field.cgi?id=2624	European	NA	NA	NA	NA	NA	NA	NA
JIA	Loud music exposure frequency	2017	109889		Neale	4836	http://biobank.ndph.ox.ac.uk/showcase/field.cgi?id=4836	European	NA	NA	NA	NA	NA	NA	NA
JIA	Tinnitus: Yes_ now some of the time	2017	109411		Neale	4803	http://biobank.ndph.ox.ac.uk/showcase/field.cgi?id=4803	European	NA	NA	NA	NA	-0.0056	0.0101	-0.554455
JIA	Eye problems/disorders: Injury or trauma resulting in loss of vision	2017	108817		Neale	6148	http://biobank.ndph.ox.ac.uk/showcase/field.cgi?id=6148	European	NA	NA	NA	NA	-0.0165	0.0113	-1.46018
JIA	Type of tobacco previously smoked: Cigars or pipes	2017	82755		Neale	2877	http://biobank.ndph.ox.ac.uk/showcase/field.cgi?id=2877	European	NA	NA	NA	NA	NA	NA	NA
JIA	Why stopped smoking: Doctors advice	2017	82082		Neale	6157	http://biobank.ndph.ox.ac.uk/showcase/field.cgi?id=6157	European	NA	NA	NA	NA	NA	NA	NA
JIA	Ever stopped smoking for 6+ months	2017	81538		Neale	2907	http://biobank.ndph.ox.ac.uk/showcase/field.cgi?id=2907	European	NA	NA	NA	NA	-0.0114	0.0135	-0.844444
JIA	Average weekly intake of other alcoholic drinks	2017	79291		Neale	5364	http://biobank.ndph.ox.ac.uk/showcase/field.cgi?id=5364	European	NA	NA	NA	NA	NA	NA	NA
JIA	Knee pain for 3+ months	2017	70992		Neale	3773	http://biobank.ndph.ox.ac.uk/showcase/field.cgi?id=3773	European	NA	NA	NA	NA	NA	NA	NA
JIA	Cigarettes smoked per day	2010	68028	20418890	TAG	NA	NA	European	NA	NA	NA	NA	-0.0227	0.0358	-0.634078
JIA	Duration of fitness test	2017	49623		Neale	6039	http://biobank.ndph.ox.ac.uk/showcase/field.cgi?id=6039	European	NA	NA	NA	NA	NA	NA	NA
JIA	Ischemic stroke	2016	29633	26935894	ISGC	NA	NA	Mixed	NA	NA	NA	NA	NA	NA	NA
JIA	Glutamine	2016	24462	27005778	MAGNETIC	NA	NA	European	NA	NA	NA	NA	-0.0285	0.055	-0.518182
JIA	Acetoacetate	2016	19262	27005778	MAGNETIC	NA	NA	European	NA	NA	NA	NA	NA	NA	NA
JIA	Underlying (primary) cause of death: ICD10: E85.4 Organ-limited amyloidosis	2017	7637		Neale	40001	http://biobank.ndph.ox.ac.uk/showcase/field.cgi?id=40001	European	NA	NA	NA	NA	-0.133	0.1618	-0.822002

## Sheet: ST2 Trait dictionary
Supplementary Table 2: Summary of original trait names, updated trait names used in main text (study label), phenotype defintions and references of 40 statistically and nominally significant traits identifed using cross-trait LDSC
Trait	Study label	GWAS phenotype definition	PubMed ID	UK Biobank field ID	Reference
Non-cancer illness code_ self-reported: hypothyroidism/myxoedema	Hypothyroidism/myxoedema	Participants who selected "Yes" or "Unsure"to the following questions "Has a doctor ever told you that you have had any other serious medical conditions or disabilities?" were then asked further details during a nurse-led interview. Reported diagnoses were recorded on the coding tree (similar to ICD-10). If the illness could not be placed in the coding tree, a free text description was entered. T…		20002	4
Coronary artery disease	Coronary artery disease	The case definition criteria is provided separately for each cohort included in the study supplementary material.	26343387	n/a	5
Number of self-reported non-cancer illnesses	Number of non-cancer illnesses	Participants who selected "Yes" or "Unsure"to the following questions "Has a doctor ever told you that you have had any other serious medical conditions or disabilities?" were then asked further details during a nurse-led interview. Reported diagnoses were recorded on the coding tree (similar to ICD-10). If the illness could not be placed in the coding tree, a free text description was entered. T…		20002	4
Rheumatoid Arthritis	Rheumatoid Arthritis	Rheumatoid arthritis cases which fulfill the 1987 criteria of the American College of Rheumatology for diagnosis of RA by Arnett et al 1998(1), or were diagnosed as RA by a rheumatologist.	24390342	n/a	6
Systemic lupus erythematosus	Systemic lupus erythematosus	SLE cases defined by American College of Rheumatology criteria (version not reported).	26502338	n/a	7
Celiac disease	Celiac disease	Coeliac disease defined using standard clinical, serological and histopathological criteria which included biopsy of the small intestine. Case definitons for each cohort included is described in the study supplementary material.	20190752	n/a	8
Illnesses of father: None of the above (group 2)	Paternal health	During a touch screen questionnaire, participants who indicated they were not adopted as a child were asked "Has/did your father ever suffer from? (You can select more than one answer)" Options included "Parkinson's disease", "Severe, depression", "Lung cancer", "Bowel cancer", "Prostate cancer", "None of the above", "Do not know", "Prefer not to answer". Thus this variable includes father's who …		20107	4
Types of physical activity in last 4 weeks: Strenuous sports	Strenuous sports	During a touch screen questionnaire, all participants were asked "In the last 4 weeks did you spend any time doing the following? (You can select more than one answer)" Options included "Walking for pleasure (not as a means of transport)", "Other exercises (e.g.: swimming, cycling, keep fit, bowling)", "Strenuous sports", "Light DIY (e.g.: pruning, watering the lawn)", "Heavy DIY (e.g.: weeding, …		6164	4
Taking other prescription medications	Prescription medication	During a touch screen questionnaire, all participants were asked "Do you regularly take any other PRESCRIPTION medications? (Do not forget medications such as puffers or patches)". Options included "Yes", "No", "Do not know", "Prefer not to answer". This excluded medications covered previously in the questionnaire (cholesterol lowering medication, blood pressure medication, insulin, hormone repla…		2492	4
Primary biliary cirrhosis	Primary biliary cirrhosis	All included cases fulfilled the American Association for the Study of Liver Diseases criteria (version unknown) for PBC	26394269	n/a	9
Mineral and other dietary supplements: Fish oil (including cod liver oil)	Fish oil	During a touch screen questionnaire, all participants were asked "Do you regularly take any of the following? (You can select more than one answer)". Options included "Fish oil (including cod liver oil)", "Glucosamine", "Calcium", "Zinc", "Iron", "Selenium", "None of the above", "Prefer not to answer".		6179	4
Mineral and other dietary supplements: Glucosamine	Glucosamine	During a touch screen questionnaire, all participants were asked "Do you regularly take any of the following? (You can select more than one answer)". Options included "Fish oil (including cod liver oil)", "Glucosamine", "Calcium", "Zinc", "Iron", "Selenium", "None of the above", "Prefer not to answer".		6179	4
Number of treatments/medications taken	Number of treatments/medications taken	Participants who answered "Yes" or "Unsure"to the questions "Do you regularly take any of the following medications cholesterol lowering medication, blood pressure medication, insulin, hormone replacement therapy, oral contraceptive pill or minipill, none of the above?" and "Do you regularly take any other prescription medications? (Do not forget medications such as puffers or patches)" were foll…		137	4
Long-standing illness_ disability or infirmity	Long-standing illness/disability/infirmity	During a touch screen questionnaire, all participants were asked "Do you have any long-standing illness, disability or infirmity?". Options included "Yes", "No", "Do not know", "Prefer not to say"		2188	4
Non-cancer illness code_ self-reported: angina	Self-reported angina	Participants who selected "Yes" or "Unsure"to the following touch screen question "Has a doctor ever told you that you have had any other serious medical conditions or disabilities?" were then asked further details during a nurse-led interview. Reported diagnoses were recorded on the coding tree (similar to ICD-10). If the illness could not be placed in the coding tree, a free text description wa…		20002	4
Past tobacco smoking	High previous tobacco use	During a touch screen questionnaire all participants, except those who indicated they currently smoke on al or most days, were asked "In the past, how often have you smoked tobacco?". Options included "Smoked on most or all days", "Smoked occasionally", "Just tried once or twice", "I have never smoked", "Prefer not to answer". Answers were assigned integer values, with lowest tobacco exposure (ne…		1249	4
Medication for cholesterol_ blood pressure_ diabetes_ or take exogenous hormones: None of the above	No hormones, or medication for cholesterol/BP/diabetes	During a touch screen questionnaire all participants were asked "Do you regularly take any of the following medications? (You can select more than one answer)". Options included "Cholesterol lowering medication", "Blood pressure medication", "Insulin", "Hormone replacement therapy", "Oral contraceptive pill or minipill", "None of the above". Participants who answered "Yes" or "Unsure"were then as…		6153	4
Vascular/heart problems diagnosed by doctor: Angina	Doctor diagnosed angina	During a touch screen questionnaire all participants were asked "Has a doctor ever told you that you have had any of the following conditions? (You can select more than one answer)". Options included "Heart attack", "Angina", "Stroke", "High blood pressure", "None of the above", "Prefer not to answer".		6150	4
Mothers age at death	Mother's age at death	During a touch screen questionnaire, participants who indicated their mother had died were asked "What was her age when she died?". Participants entered either an integer value, "Do not know" or "Prefer not to answer". Answers <10 or >122 were discarded. Participants who answered <15 or >105 were asked to confirm.		3526	4
Inflammatory Bowel Disease (Euro)	Inflammatory bowel disease	The case definition criteria is provided separately for each cohort included in the study by Jostins et al 2012(2). This variable includes only the European subset.	26192919	n/a	10
Heel bone mineral density (BMD) T-score_ automated (left)	Bone mineral density, left heel	During an assessment centre participants underwent ultrasound heel BMD measurement. A T score was calculated, based on a person's bone density compared with what is normally expected in someone of the same sex. The T-score units are the number of SD that the bone density is above or below the standard. T scores were then converted to deciles with higher deciles indicating a more positive value.		4106	4
Overall health rating	Poor health rating	During a touch screen questionnaire, all participants were asked "In general how would you rate your overall health?". Options included "Excellent", "Good", "Fair", "Poor", "Do not know", "Prefer not to answer". Answers were assigned integer values, with poorest health assigned the highest value.		2178	4
Non-cancer illness code_ self-reported: migraine	Migraine	Participants who selected "Yes" or "Unsure"to the following questions "Has a doctor ever told you that you havehad any other serious medical conditions or disabilities?" were then asked further details during a nurse-led interview. Reported diagnoses were recorded on the coding tree (similar to ICD-10). If the illness could not be placed in the coding tree, a free text description was entered. Th…		20002	4
Lung cancer	Lung cancer	Lung cancer diagnosis was based on histopathology or cytology. The case definition criteria is provided separately for each cohort included in the study by Timofeeva et al 2012(3)	27488534	n/a	11
Light smokers_ at least 100 smokes in lifetime	Light smoker	During a touch screen questionnaire, all participants were asked "Do you smoke tobacco now?". Options included "Yes on most or all days", "Only occasionally", "No", "Prefer not to answer". Those who replied "Only occasionally" or "No" were then asked "How much did you smoke in the past?". Options included "Smoked on most or all days", "Smoked occasionally", "Just tried once or twice", "I have nev…		2644	4
Lung cancer (all)	All lung cancer	The case definition criteria is provided separately for each cohort included in the study.	24880342	n/a	12
Number of operations_ self-reported	Number of operations	Participants who selected "Yes" or "Unsure"to the touch screen question "Has a doctor ever told you that you have had any other serious medical conditions or disabilities?" were then asked further details during a nurse-led interview. Reported diagnoses were recorded on the coding tree (similar to ICD-10). If the illness could not be placed in the coding tree, a free text description was entered.…		20002	4
Obesity class 2	BMI >/=35m2	Cohorts used self-reported, questionnaire or measured anthropometric assessments, or a combination of these. Obesity class 2 is defined as BMI >/=35 kg/m2.	23563607	n/a	13
Hip circumference	Hip circumference	Cohorts used self-reported or measured anthropometric assessments.	25673412	n/a	14
Ulcerative colitis	Ulcerative colitis	The case definition criteria is provided separately for each cohort included in the study by Jostins et al 2012(2). This variable includes only the European subset.	26192919	n/a	10
Ever vs never smoked	Ever versus never smoked	Ever versus never regular smokers id defined as those report to have smoked ≥100 cigarettes during their lifetime versus those who report having smoked between 0 and 99 cigarettes during their lifetime.	20418890	n/a	15
Diagnoses - main ICD10: K51 Ulcerative colitis		This field is primary/main diagnoses recorded from all inpatient hospital records and coded according to ICD-10 classification.		41202	4
Smoking status: Previous	Ex-smoker	This field summarises the past smoking status of the participant using data from a touch screen questionnaire.		20116	4
Illnesses of father: Lung cancer	Paternal lung cancer	During a touch screen questionnaire, participants who indicated they were not adopted as a child were asked "Has/did your father ever suffer from? (You can select more than one answer)" Options included "Parkinson's disease", "Severe, depression", "Lung cancer", "Bowel cancer", "Prostate cancer", "None of the above", "Do not know", "Prefer not to answer".		20107	4
Ever smoked	Ever smoked	This field was derived using data from "Current tobacco smoking" (Field 1239) and "Past tobacco smoking" (Field 1249). Ever smoker is defined as Current tobacco smoking= "Most days" or "Occasionally" OR Past tobacco smoking= "Most days" or "Occasionally" or "Tried once or twice". Never smoker is defined as Current tobacco smoking= "No" AND Past tobacco smoking= "Never".		20160	4
Time spent using computer	Time spent using computer	During a touch screen questionnaire, all participants were asked "In a typical DAY, how many hours do you spend using the computer? (Do not include using a computer at work; put 0 if you do not spend any time doing it)". Participants entered an integer value, "Less than an hour a day", "Do not know" or "Prefer not to answer". Number of hours was converted to deciles with the highest decile indica…		1080	4
Heel bone mineral density (BMD) T-score_ automated (right)	Bone mineral density, right heel	During an assessment centre participants underwent ultrasound heel BMD measurement. A T score was calculated, based on a person's bone density compared with what is normally expected in someone of the same sex. The T-score units are the number of SD that the bone density is above or below the standard. T scores were then converted to deciles with higher deciles indicating a more positive value.		4125	4
Types of transport used (excluding work): Cycle	Cycling	During a touch screen questionnaire, all participants were asked "In the last 4 weeks, which forms of transport have you used most often to get about? (Not including any journeys to and from work; you can select more than one answer)". Options included "Car/motor vehicle", "Walk", "Public transport", "Cycle", "None of the above", "Prefer not to answer".		6162	4
Multiple sclerosis	Multiple sclerosis	Cases were defined using internatioanl consensus criteria (various revisions). The case definition criteria is provided separately for each cohort included in the study supplementary material.	21833088	n/a	16
Job involves mainly walking or standing	Job involves mainly walking or standing	During a touch screen questionnaire, participants who indicated they were in paid employment or self-employed were asked "Does your work involve walking or standing for most of the time?". Options included "Never/rarely", "Sometimes", "Usually", "Always", "Do not know", "Prefer not to answer". Answers were assigned integer values, with never/rarely assigned the lowest value.		806	4
1. FC Arnett, SM Edworthy, DA Bloch, DJ McShane, JF Fries, NS Cooper, et al. The American Rheumatism Association 1987 revised criteria for the classification of rheumatoid arthritis. Arthritis Rheum. 1988;31(3):315-24.
2. L Jostins, S Ripke, RK Weersma, RH Duerr, DP McGovern, KY Hui, et al. Host-microbe interactions have shaped the genetic architecture of inflammatory bowel disease. Nature. 2012;491(7422):119-24.
3. MN Timofeeva, RJ Hung, T Rafnar, DC Christiani, JK Field, H Bickeboller, et al. Influence of common genetic variation on lung cancer risk: meta-analysis of 14 900 cases and 29 485 controls. Hum Mol Genet. 2012;21(22):4980-95.
4. B Neale. Neale Lab [Internet]. http://www.nealelab.is/blog/2017/7/19/rapid-gwas-of-thousands-of-phenotypes-for-337000-samples-in-the-uk-biobank2017. [cited 2020].
5. M Nikpay, A Goel, HH Won, LM Hall, C Willenborg, S Kanoni, et al. A comprehensive 1,000 Genomes-based genome-wide association meta-analysis of coronary artery disease. Nat Genet. 2015;47(10):1121-30.
6. Y Okada, D Wu, G Trynka, T Raj, C Terao, K Ikari, et al. Genetics of rheumatoid arthritis contributes to biology and drug discovery. Nature. 2014;506(7488):376-81.
7. J Bentham, DL Morris, DSC Graham, CL Pinder, P Tombleson, TW Behrens, et al. Genetic association analyses implicate aberrant regulation of innate and adaptive immunity genes in the pathogenesis of systemic lupus erythematosus. Nat Genet. 2015;47(12):1457-64.
8. PC Dubois, G Trynka, L Franke, KA Hunt, J Romanos, A Curtotti, et al. Multiple common variants for celiac disease influencing immune gene expression. Nat Genet. 2010;42(4):295-302.
9. HJ Cordell, Y Han, GF Mells, Y Li, GM Hirschfield, CS Greene, et al. International genome-wide meta-analysis identifies new primary biliary cirrhosis risk loci and targetable pathogenic pathways. Nat Commun. 2015;6:8019.
10. JZ Liu, S van Sommeren, H Huang, SC Ng, R Alberts, A Takahashi, et al. Association analyses identify 38 susceptibility loci for inflammatory bowel disease and highlight shared genetic risk across populations. Nat Genet. 2015;47(9):979-86.
11. YM Patel, SL Park, Y Han, LR Wilkens, H Bickeboller, A Rosenberger, et al. Novel Association of Genetic Markers Affecting CYP2A6 Activity and Lung Cancer Risk. Cancer Res. 2016;76(19):5768-76.
12. Y Wang, JD McKay, T Rafnar, Z Wang, MN Timofeeva, P Broderick, et al. Rare variants of large effect in BRCA2 and CHEK2 affect risk of lung cancer. Nat Genet. 2014;46(7):736-41.
13. SI Berndt, S Gustafsson, R Magi, A Ganna, E Wheeler, MF Feitosa, et al. Genome-wide meta-analysis identifies 11 new loci for anthropometric traits and provides insights into genetic architecture. Nat Genet. 2013;45(5):501-12.
14. D Shungin, TW Winkler, DC Croteau-Chonka, T Ferreira, AE Locke, R Magi, et al. New genetic loci link adipose and insulin biology to body fat distribution. Nature. 2015;518(7538):187-96.
15. Tobacco Genetics Consortium. Genome-wide meta-analyses identify multiple loci associated with smoking behavior. Nat Genet. 2010;42(5):441-7.
16. International Multiple Sclerosis Genetics Consortium, Wellcome Trust Case Control Consortium, S Sawcer, G Hellenthal, M Pirinen, CC Spencer, et al. Genetic risk and a primary role for cell-mediated immune mechanisms in multiple sclerosis. Nature. 2011;476(7359):214-9.

## Sheet: ST3 MR GWAS datasets
Supplementary Table 3: Description of GWAS datasets used in 2SMR
Trait	Author	Consortium	Population	Sex	Cases	Controls	Sample size	Case fraction	Covariates
JIA	Hinks1	JIA immunochip	100% European	59% female	2816	13056	15872	0.215686	First 5 PCAs
Coronary artery disease	Nikpay2	CardiogramC4D	77% European	Mixed	60801	123504	184305	0.4923	Details of eah cohort used in meta-analysis provided in supplementary data2
Number of non-cancer illnesses	Neale lab3	UK Biobank	100% European	Mixed	NA	NA	337159	n/a	Sex, first 10 PCAs
Strenuous sports	Neale lab3	UK Biobank	100% European	Mixed	34693	300906	335599	0.115295	Sex, first 10 PCAs
Paternal health	Neale lab3	UK Biobank	100% European	Mixed	22534	270176	292710	0.0834049	Sex, first 10 PCAs
1. Hinks A, Cobb J, Marion MC, Prahalad S, Sudman M, Bowes J, et al. Dense genotyping of immune-related disease regions identifies 14 new susceptibility loci for juvenile idiopathic arthritis. Nature Genetics. 2013;45(6):664-9.
2. Nikpay M, Goel A, Won HH, Hall LM, Willenborg C, Kanoni S, et al. A comprehensive 1,000 Genomes-based genome-wide association meta-analysis of coronary artery disease. Nat Genet. 2015;47(10):1121-30.
3. Neale B et al. Rapid GWAS of Thousands of Phenotypes for 337,000 Samples in the UK Biobank http://www.nealelab.is/blog/2017/7/19/rapid-gwas-of-thousands-of-phenotypes-for-337000-samples-in-the-uk-biobank

## Sheet: ST4 JIA SNP data
Supplementary Table 4: SNP heritability data for JIA. nSNPs, number of SNPs; se, standard error
Number of SNPs	H2 observed	H2 observed se	H2 Z-score	H2 intercept	H2 intercept se
47888	0.5838	0.2038	2.86457	1.0539	0.0368

## Sheet: ST5 MR instruments
Supplementary Table 5: Genetic instruments of JIA. Independent (r2 <0.001) SNPs associated with JIA at genome-wide level of significance (p<5x10-8) were selected.
SNP	Effect allele	Non-effect allele	Effect allele frequency	Beta	Standard error	P value
rs6679677	A	C	0.14	0.463734	0.0470257	3.19e-25
rs10174238	G	A	0.28	0.254642	0.0368983	1.28e-13
rs2847293	A	T	0.2	0.270027	0.0363144	1.44e-12
rs10213692	C	T	0.2	-0.235722	0.0333586	2.73e-11
rs1479924	G	A	0.24	-0.235722	0.0333586	6.24e-11
rs34536443	G	C	0.03	-0.579819	0.0893898	1e-10
rs7909519	C	A	0.08	-0.328504	0.0600934	8e-10
rs7137828	C	T	0.54	0.182322	0.0306653	1.61e-09
rs4705862	T	A	0.39	-0.174353	0.0313107	1.02e-08
rs2284033	A	G	0.39	-0.174353	0.0313107	1.55e-08
rs7069750	C	A	0.48	0.165514	0.0312012	2.93e-08

## Sheet: ST6 Heterogeneity
Supplementary Table 6: Test of heterogeneity for JIA as the exposure and health traits as the outcome. Q, Q statistic; df, degress of freedom.
Outcome	Method	Q	df	P value
Coronary artery disease	MR Egger	41.3395	8	<0.001
	IVW	41.3612	9	<0.001
Number of non-cancer illnesses	MR Egger	43.6583	8	<0.001
	IVW	44.288	9	<0.001
Strenuous sports	MR Egger	4.38809	8	0.820522
	IVW	5.19238	9	0.817226
Paternal health	MR Egger	18.8247	8	0.0158259
	IVW	20.0335	9	0.0177067

## Sheet: ST7 MR-Egger
Supplementary Table 7: Assesment for pleiotropy for JIA as the exposure and health traits as the outcome using MR-Egger.
Outcome	MR-Egger intercept	P value
Coronary artery disease	-0.00175986	0.949987
Number of non-cancer illnesses	-0.00174829	0.742828
Strenuous sports	-0.000727314	0.396
Paternal health	0.00138543	0.493923

## Sheet: ST8 MR-PRESSO
Supplementary Table 8: Assesment for pleiotropy for JIA as the exposure and health traits as the outcome using MR-PRESSO
Outcome	MR PRESSO global test	P value	Outlier corrected estimate	Outlier corrected standard error	Outlier corrected P value	Outlying SNPs	Distortion test coefficient	P value
Coronary artery disease	48.7386	<2e-04	0.0201153	0.0188803	0.317786	rs7137828	122.902	0.0492
Number of non-cancer illnesses	53.5475	<2e-04	0.0170259	0.0049761	0.00906728	rs7137828	25.17	0.2216
Strenuous sports	6.27222	0.8286	-	-	-	-	-	-
Paternal health	24.0572	0.0212	0.00153997	0.00173266	0.40005	rs7137828	114.625	0.1172

## Sheet: ST9 RadialMR
Supplementary Table 9: Assesment for pleiotropy for JIA as the exposure and health traits as the outcome using RadialMR. IVW, inverse variance weighted
Outcome	Outlying SNPs	Q statistic	P value	Outlier corrected IVW causal estimate (beta)	Outlier corrected IVW standard error	Outlier corrected P value
Coronary artery disease	rs7069750	5.69549	0.0170086	0.0303968	0.0171194	0.075803
	rs7137828	27.95	1.24494e-07
Number of non-cancer illnesses	rs6679677	3.96903	0.0463445	0.0173274	0.00395746	1.19548e-05
	rs7069750	4.86067	0.0274756
	rs7137828	20.2674	6.73394e-06
	rs7909519	6.82024	0.00901303
Strenuous sports	No significant outliers	n/a	n/a	n/a	n/a	n/a
Paternal health	rs7137828	11.6007	0.000659276	0.0026979	0.00190346	0.156376
	rs7909519	4.42906	0.0353319

## Sheet: ST10 I2 GX statistic
Supplementary Table 10: I2(GX) statistic for JIA as the exposure and health traits as the outcome. A value of >0.9 is considered low risk of bias in the MR-Egger causal estimate.
Outcome	Unweighted I2(GX)	Weighted I2(GX)
Coronary artery disease	0.9799	0.9799
Number of non-cancer illnesses	0.9799	0.97989
Strenuous sports	0.9799	0.97989
Paternal health	0.9799	0.97989
